# Supplementary material for: A complex interaction between pre-harvest and post-harvest factors determines fresh-cut melon quality and aroma
Source: Sci Rep. 2019 Feb 26;9:2745. doi: 10.1038/s41598-019-39196-0 (PMC6391468; doi:10.1038/s41598-019-39196-0)
Supplement: Supplementary file 2 — Supplementary Table 1 [file 41598_2019_39196_MOESM2_ESM.xlsx]

## Sheet: Sheet1
Supplementary Table 1 - list of VOCs detected across all samples for both cut size and two- temperature experiments
Compound (NIST)	year cut size	year temp	2013-temp	2014-temp	2013-cut	2014-cut	IUPAC name	chemical family	R.I.
1,4-Butanediol	2013				1		1,4-Butanediol	alcohol	779.311
1-Butanol, 2-methyl-	both	both	1	1	1	1	2-methylbutan-1-ol	alcohol	745.293
1-Butanol, 2-methyl-, acetate	both	2013	1		1	1	2-methylbutyl acetate	acetate ester	889.9
1-Butanol, 3-methyl-, acetate	both	2014		1	1	1	3-methylbutyl acetate	acetate ester	885.3
1-Hexanol, 2-ethyl-	2013				1		2-Ethyl-1-hexanol	alcohol	1056
1-Propanol, 2-methyl-	2014			1		1	2-methylpropan-1-ol	alcohol	630.939
2,3-Butanediol, diacetate	2014	2014		1		1	2,3-butanediyl diacetate	acetate ester	1085.6
2-Buten-1-ol, 3-methyl-, acetate	both	both	1	1	1	1	(3R)-3-hydroxy-2-butanone	ketone	937.419
2-Butenal, 2-methyl-	2013	2013	1		1		(2E)-2-methyl-2-butenal	aldehyde	747.689
2-Butene-1,4-diol, diacetate	both	2014		1	1	1	2-Butene-1,4-diyl diacetate	acetate ester	887.4
2-Butenoic acid, 2-methyl-, ethyl ester	2013	both	1	1	1		ethyl 2-methylbutanoate	non-acetate ester	967.356
2-Butenoic acid, ethyl ester, (Z)-		2014		1			Ethyl (2Z)-2-butenoate	non-acetate ester	856.133
2-Pentanol, propanoate	2013	2013	1	1	1		2-Pentanyl propionate	non-acetate ester	997.027
2-Propen-1-ol, 2-methyl-, acetate	both	2013	1	1	1	1	2-Methyl-2-propen-1-yl acetate	acetate ester	803.6
3-Hexen-1-ol, acetate, (E/Z)-	2014	2014	1	1	1	1	(3E)-3-hexen-1-yl acetate	acetate ester	1046.41
3-Methoxy-2,2-dimethyloxirane	both	2014	1	1	1	1	3-Methoxy-2,2-dimethyloxirane	oxirane	709.299
3-Methylheptyl acetate	both				1	1	3-Methylheptyl acetate	acetate ester	1175.67
3-Octen-1-ol, acetate, (Z)-	both	both	1	1	1	1	(3Z)-3-octen-1-yl acetate	acetate ester	1214.54
4-Heptenoic acid, ethyl ester, (E)-	2013				1		Ethyl (4E)-4-heptenoate	non-acetate ester	1101.43
4-Hexen-1-ol, acetate, (Z)-	both	both	1	1	1	1	(4Z/E)-4-Hexen-1-yl acetate	acetate ester	1037.59
4-Penten-1-yl acetate	both	2014	1	1	1		4-Penten-1-yl acetate	acetate ester	898.053
9-Decen-1-yl acetate	both	both		1	1	1	9-Decen-1-yl acetate	acetate ester	1307.82
Acetic acid	2014	2014	1	1	1	1	acetic acid	acid	627.072
Acetic acid ethenyl ester	2013	2013		1		1	vinyl acetate	acetate ester	600.865
Acetic acid, 1-methylethyl ester		2014	1		1		Isopropyl acetate	acetate ester	663.457
Acetic acid, 2-methylpropyl ester	2014	both		1			Isobutyl acetate	acetate ester	776.581
Acetic acid, 2-phenylethyl ester	both	both	1	1		1	2-phenylethyl acetate	acetate ester	1289.46
Acetic acid, butyl ester	both	2014	1	1	1	1	Butyl acetate	acetate ester	823.407
Acetic acid, heptyl ester	2013	2013		1	1	1	heptyl acetate	acetate ester	1123.33
Acetic acid, hexyl ester	2013		1		1		hexyl acetate	acetate ester	1019.49
Acetic acid, octyl ester	both	2014			1		octyl acetate	acetate ester	1219.52
Acetic acid, pentyl ester	both	2014		1	1	1	pentyl acetate	acetate ester	928.549
Acetic acid, phenylmethyl ester	both	both		1	1	1	benzyl acetate	acetate ester	1192.17
Benzoic acid, ethyl ester	2014	2014	1	1	1	1	ethyl benzoate	non-acetate ester	1201.32
Butanenitrile, 3-methyl-	2013	both		1		1	3-methylbutanenitrile	nitrile	725.267
Butanoic acid, 2-methyl-, ethyl ester	both	2014	1	1	1		ethyl 2-methyl-butanoate	non-acetate ester	859.518
Butanoic acid, 2-methyl-, methyl ester	both	both		1	1	1	methyl 2-methyl-butanoate	non-acetate ester	786.195
Butanoic acid, 2-methyl-, propyl ester	both	both	1	1	1	1	propyl 2-methyl-butanoate	non-acetate ester	969.104
Butanoic acid, 2-methylbutyl ester	both	both	1	1	1	1	2-methyl-butyl butanoate	non-acetate ester	1050.98
Butanoic acid, 2-methylpropyl ester	2013	both	1	1	1	1	2-methyl-propyl butanoate	non-acetate ester	994.303
Butanoic acid, 3-methyl-, ethyl ester	both		1	1	1		Ethyl 3-methylbutanoate	non-acetate ester	862.586
Butanoic acid, butyl ester	both	2014		1	1	1	butyl butanoate	non-acetate ester	1019.51
Butanoic acid, methyl ester	both	both	1	1	1	1	methyl butanoate	non-acetate ester	721.255
Butanoic acid, propyl ester		2014	1	1	1	1	propyl butanoate	non-acetate ester	909.096
Decanoic acid, ethyl ester		2014		1			Ethyl decanoate	non-acetate ester	1406.35
Dimethyl sulfide	2013			1			dimethyl sulfide	sulphur compound	573.231
Disulfide, dimethyl		both	1	1	1		(Methyldisulfanyl)methane	sulphur compound	751.469
Ethyl (methylthio)acetate				1			Ethyl (methylsulfanyl)acetate	sulphur compound	1018
Ethyl Acetate	both	both	1	1	1	1	ethyl Acetate	non-acetate ester	619.932
Eucalyptol	both	2014	1	1	1	1	eucalyptol	terpene	1061.56
Formic acid, butyl ester	both	2014		1	1	1	Butyl formate	non-acetate ester	778.288
Heptanoic acid, ethyl ester	2014	2014		1	1	1	ethyl heptanoate	non-acetate ester	1106.19
Hexanoic acid, 2-methylpropyl ester		2014		1		1	Isobutyl hexanoate	non-acetate ester	1161.93
Hexanoic acid, ethyl ester	both	2014		1			Ethyl hexanoate	non-acetate ester	1023.96
Hexanoic acid, methyl ester	2014	2014		1	1	1	methyl hexanoate	non-acetate ester	944.441
Isopropyl acetate	2014	2014		1		1	isopropyl acetate	acetate ester	656.975
Limonene	2014	2014		1		1	limonene	terpene	1054.53
Methacrolein	both	both		1		1	2-methyl-2-propenal	aldehyde	591.034
Methyl propionate	both	both	1	1	1	1	methyl propanoate	non-acetate ester	633.531
Methyl thiolacetate	2013		1	1	1	1	methyl thioacetate	sulphur compound	699.613
Methyl tiglate		both			1		Methyl (2E)-2-methyl-2-butenoate	non-acetate ester	816.85
N,N,O-Triacetylhydroxylamine		2014	1	1			N-Acetoxy-N-acetylacetamide	amine	712.783
Nonadecane		2014		1			Nonadecane	alkane	1899.4
n-Propyl acetate	2014	2014		1			Propyl acetate	acetate ester	705.364
Octane, 4-chloro-	both	both		1		1	4-Chlorooctane	alkane	1096.01
Octanoic acid, ethyl ester	2013		1	1	1	1	ethyl octanoate	non-acetate ester	1205.87
Octanoic acid, methyl ester		both	1	1	1		methyl octanoate	non-acetate ester	1137.87
o-Isopropylanisole		2014	1	1	1	1	1-isopropyl-2-methoxybenzene	aromatic	1131.76
Pentanoic acid, 4-methyl-, ethyl ester	2013	both		1			Ethyl 4-methylpentanoate	non-acetate ester	990.85
Pentanoic acid, ethyl ester	2013	2013	1	1	1		ethyl pentanoate	non-acetate ester	911.601
Pentanoic acid, methyl ester	2014	2014	1		1		Methyl valerate	non-acetate ester	836.938
Propanoic acid, 2-methyl-	2014			1		1	2-methyl-propanoic acid	acid	791.724
Propanoic acid, 2-methyl-, 1-methylethyl ester	both	both				1	1-methylethyl 2-methylpropanoate	non-acetate ester	766.417
Propanoic acid, 2-methyl-, 2-methylpropyl ester	both	both	1	1	1	1	1-methylpropyl 2-methylpropanoate	non-acetate ester	927.762
Propanoic acid, 2-methyl-, anhydride	2014		1	1	1	1	2-methylpropanoic anhydride	anhydride	808.544
Propanoic acid, 2-methyl-, butyl ester		2014				1	Butyl 2-methylpropanoate	non-acetate ester	979.625
Propanoic acid, 2-methyl-, ethyl ester	both	both		1			Ethyl 2-methylpropanoate	non-acetate ester	760.067
Propanoic acid, 2-methyl-, methyl ester	2014	both	1	1	1	1	methyl 2-methylpropanoate	non-acetate ester	682.596
Propanoic acid, 2-methyl-, propyl ester	both	both	1	1		1	propyl 2-methylpropanoate	non-acetate ester	861.562
Propanoic acid, 2-methylpropyl ester	2014	2014	1	1	1	1	Isobutyl propionate	non-acetate ester	877.821
Propanoic acid, butyl ester	both	both		1		1	butyl propanoate	non-acetate ester	924.192
Propanoic acid, ethyl ester	both	both	1	1	1	1	ethyl propanoate	non-acetate ester	707.252
Propanoic acid, propyl ester		2014	1	1	1	1	propyl propanoate	non-acetate ester	820.181
Propene		2014		1			Propene	alkene	541.491
S-Methyl 2-methylpropanethioate	both	both		1			S-Methyl 2-methylpropanethioate	sulphur compound	859.967
Sulfide, allyl methyl	both	both	1	1	1	1	allyl methyl sulfide	sulphur compound	1147.79
terpene(1)	2013	both	1	1	1	1	unknown	terpene	956.894
terpene (2)	2014	2014					unknown	terpene	1039.2
Thiopivalic acid		2014	1	1	1		thiopivalic acid	sulphur compound	968.763
Unknown 1	2014	2014		1		1	unknown	unknown	575.838
Unknown 2 - (Ethyl acetate?)	both	2014		1			unknown	acetate ester	720.432
Unknown 3	2013	2013		1		1	unknown	unknown	789.905
Unknown 4 - (1-Hepten-4-ol?)	2013	2013		1	1	1	unknown	alcohol	791.562
Unknown 5	both	2014	1		1		unknown	unknown	922.15
Unknown 7		2013	1		1		unknown	unknown	1042.4
Unknown 8 (heptyl acetate?)		2014		1	1	1	unknown	acetate ester	1036.13
Unknown 9	2014		1				unknown	unknown	926
Unknown 10 (diol diacetate)				1	1		unknown	acetate ester	1084.95
unknown 11						1	unknown	unknown	589.538
			49	81	65	62
