# Supplementary material for: A complex interaction between pre-harvest and post-harvest factors determines fresh-cut melon quality and aroma
Source: Sci Rep. 2019 Feb 26;9:2745. doi: 10.1038/s41598-019-39196-0 (PMC6391468; doi:10.1038/s41598-019-39196-0)
Supplement: Supplementary file 3 — Supplementary Table 4 [file 41598_2019_39196_MOESM3_ESM.xlsx]

## Sheet: 2013-temp expt
	1-Butanol, 2-methyl-	1-Butanol, 2-methyl-, acetate	2-Buten-1-ol, 3-methyl-, acetate	Unknown 9	2-Butenal, 2-methyl-	2-Butenoic acid, 2-methyl-, ethyl ester	2-Pentanol, propanoate	2-Propen-1-ol, 2-methyl-, acetate	terpene(1)	3-Hexen-1-ol, acetate, (E/Z)-	3-Methoxy-2,2-dimethyloxirane	3-Octen-1-ol, acetate, (Z)-	4-Hexen-1-ol, acetate, (Z)-	4-Penten-1-yl acetate	Acetic acid	Acetic acid, 1-methylethyl ester	Acetic acid, 2-phenylethyl ester	Acetic acid, butyl ester	Acetic acid, hexyl ester	Benzoic acid, ethyl ester	Butanoic acid, 2-methyl-, ethyl ester	Butanoic acid, 2-methyl-, propyl ester	Butanoic acid, 2-methylbutyl ester	Butanoic acid, 2-methylpropyl ester	Butanoic acid, 3-methyl-, ethyl ester	Butanoic acid, methyl ester	Butanoic acid, propyl ester	Disulfide, dimethyl	Ethyl Acetate	Eucalyptol	Methyl propionate	Methyl thiolacetate	N,N,O-Triacetylhydroxylamine	o-Isopropylanisole	Octanoic acid, ethyl ester	Octanoic acid, methyl ester	Pentanoic acid, ethyl ester	Pentanoic acid, methyl ester	Propanoic acid, 2-methyl-, 2-methylpropyl ester	Propanoic acid, 2-methyl-, anhydride	Propanoic acid, 2-methyl-, methyl ester	Propanoic acid, 2-methyl-, propyl ester	Propanoic acid, 2-methylpropyl ester	Propanoic acid, ethyl ester	Propanoic acid, propyl ester	Sulfide, allyl methyl	Thiopivalic acid	Unknown 5	Unknown 7
	C1	C2	C3	C4	C5	C6	C7	C8	C9	C10	C11	C12	C13	C14	C15	C16	C17	C18	C19	C20	C21	C22	C23	C24	C25	C26	C27	C28	C29	C30	C31	C33	C35	C36	C37	C38	C39	C40	C41	C42	C43	C44	C45	C46	C47	C48	C49	C50	C51
T0R1	0.292951	5.22422	0.390245	0.0159547	0.0159547	0.0159547	0.363151	0.445969	0.0159547	0.0159547	2.29375	0.0159547	0.310251	0.175972	0.774609	0.729318	0.0159547	3.55418	0.0159547	0.0159547	2.50372	0.0159547	0.302508	0.768146	0.0159547	3.24404	0.405991	0.413644	3.51106	0.290084	1.81256	0.673658	0.0159547	0.109004	0.216535	0.23028	0.0159547	0.198139	0.0159547	0.0159547	3.10129	0.194217	1.73111	2.02131	0.831961	0.385554	1.04183	0.433691	0.147586
T0R2	0.41073	5.95253	0.470571	0.0159547	0.0159547	0.0159547	0.447696	0.544826	0.0159547	0.0159547	2.38755	0.0666203	0.372488	0.206841	1.07161	0.996294	0.0159547	3.5325	0.0159547	0.0159547	2.64806	0.0159547	0.278053	0.796352	0.0159547	3.26589	0.463721	0.239594	2.5135	0.341133	1.43439	0.600748	0.0159547	0.13651	0.27409	0.28777	0.42336	0.242212	0.0159547	0.0159547	2.04081	0.685973	2.04576	2.02579	0.854235	0.492534	1.02202	0.522359	0.175747
T0R3	0.369449	5.67875	0.440994	0.0159547	0.0159547	0.0159547	0.416801	0.508589	0.0159547	0.0159547	2.35039	0.073739	0.349537	0.195371	0.967072	0.901949	0.0159547	3.53891	0.0159547	0.0159547	2.59173	0.0159547	0.287596	0.785122	0.0159547	3.25562	0.442039	0.318218	2.93807	0.322169	1.59044	0.629593	0.0159547	0.126512	0.253243	0.266858	0.468598	0.226061	0.0159547	0.0159547	2.50336	0.55029	1.92908	2.02292	0.845214	0.453903	1.02915	0.489698	0.165332
T120CR1	0.27524	5.48606	0.0159547	0.0915504	0.088847	0.0532489	0.0912141	0.363377	0.0159547	0.0159547	3.15215	0.0975891	0.645254	0.201155	0.0159547	0.612805	0.0159547	3.45083	0.0159547	0.0671761	4.32812	0.0159547	0.152599	0.325092	0.630515	1.58379	0.137023	0.0159547	3.62005	0.196406	0.184308	0.163287	0.0159547	0.112077	0.388453	0.135036	1.65042	0.178646	0.440891	0.0159547	1.50561	0.208405	0.0159547	2.44832	0.603093	0.27314	0.309236	0.128697	0.0159547
T120CR3	0.45492	6.0173	0.0159547	0.091664	0.146744	0.0755002	0.128873	0.464127	0.0159547	0.0159547	3.66808	0.0852201	0.703138	0.240794	0.0159547	0.516834	0.0159547	2.87094	0.0159547	0.0900443	3.92901	0.0159547	0.238212	0.508665	0.656453	2.172	0.288543	0.0159547	2.2703	0.225645	0.0941793	0.101379	0.342659	0.159691	0.516752	0.188445	1.98804	0.213814	0.47953	0.0159547	1.24204	0.223247	0.364267	2.69203	0.716225	0.550431	0.314772	0.126778	0.0159547
T120CR2	0.387577	5.79029	0.0159547	0.0915499	0.12504	0.0667808	0.1141	0.423368	0.0159547	0.0159547	3.45281	0.0906914	0.678323	0.224416	0.0159547	0.559802	0.0159547	3.13173	0.0159547	0.0809301	4.1028	0.0159547	0.205597	0.438777	0.644947	1.93919	0.235367	0.0159547	2.92701	0.213387	0.140198	0.131576	0.365334	0.14106	0.465499	0.167417	1.84884	0.199283	0.462949	0.0159547	1.36089	0.216823	0.388372	2.588	0.669355	0.451991	0.312177	0.127517	0.0159547
T220CR1	0.329594	5.33116	0.0159547	0.0939471	0.120074	0.0988649	0.0637682	0.353808	0.0159547	0.0159547	3.54345	0.0159547	0.631932	0.206275	0.0159547	0.551148	0.0159547	3.73065	0.0159547	0.0896337	4.05005	0.0159547	0.155612	0.287853	1.27986	1.06731	0.117967	0.0159547	3.35705	0.192818	0.0159547	0.0159547	0.200019	0.123821	0.537912	0.142178	2.23499	0.1517	0.162277	0.0159547	0.847486	0.168176	0.0159547	2.66549	0.39463	0.236021	0.0159547	0.0159547	0.0159547
T220CR2	0.398482	4.52301	0.27781	0.0159547	0.122622	0.0753462	0.0159547	0.407456	0.0159547	0.0159547	3.69671	0.0902218	0.0159547	0.213186	1.28078	0.48775	0.0159547	3.97524	0.0159547	0.104675	4.3725	0.0159547	0.172212	0.37188	1.02484	1.52806	0.159401	0.0159547	3.26924	0.167722	0.101893	0.0159547	0.198647	0.126988	0.495391	0.140818	2.18122	0.162417	0.0159547	0.0159547	1.26042	0.131915	0.0159547	2.69953	0.337259	0.415561	0.0159547	0.0159547	0.0159547
T220CR3	0.27538	5.38321	0.0450393	0.0159547	0.127126	0.075002	0.0159547	0.241636	0.0159547	0.0159547	3.33766	0.0356758	0.417467	0.0159547	0.0159547	0.550352	0.0159547	3.01891	0.0159547	0.106392	4.56503	0.0159547	0.172916	0.355148	1.17913	1.1818	0.179252	0.0159547	3.91109	0.153717	0.110252	0.0159547	0.0159547	0.116931	0.410025	0.117306	2.08073	0.104879	0.0159547	0.0159547	0.975151	0.1279	0.0159547	2.29142	0.321397	0.316557	0.122578	0.0159547	0.0159547
T320CR1	0.295147	4.40308	0.0159547	0.0881978	0.048714	0.0824321	0.0159547	0.292217	0.100032	0.0159547	3.5731	0.0159547	0.511221	0.0159547	0.0159547	0.474356	0.109776	3.57965	0.0159547	0.111678	4.60065	0.0618114	0.16082	0.297551	1.534	0.898405	0.211471	0.0159547	4.0237	0.188535	0.0159547	0.0159547	0.206714	0.107625	0.535446	0.139774	2.38379	0.137844	0.138059	0.0159547	0.773227	0.133667	0.0159547	2.60666	0.232629	0.24686	0.0159547	0.0159547	0.0159547
T320CR2	0.390288	5.05326	0.0159547	0.0552556	0.0913132	0.126519	0.0638367	0.2839	0.0159547	0.480554	3.69171	0.0887414	0.151371	0.225951	1.29971	0.552155	0.0159547	3.8233	0.163415	0.128217	3.89584	0.105862	0.167229	0.326824	1.24771	1.19276	0.173803	0.0159547	3.4575	0.165478	0.0159547	0.0159547	0.264923	0.130065	0.550612	0.142118	2.17132	0.137111	0.0159547	0.0159547	0.815932	0.121713	0.0159547	2.69121	0.242278	0.403799	0.0159547	0.0159547	0.0159547
T320CR3	0.378933	4.34638	0.3308	0.0159547	0.113218	0.0916392	0.0159547	0.377485	0.0159547	0.461306	3.69061	0.111161	0.659287	0.215735	1.17858	0.490718	0.0159547	3.97954	0.16306	0.129781	4.66814	0.0729741	0.222067	0.40392	1.26831	1.25526	0.239283	0.0159547	3.29596	0.159729	0.0159547	0.0159547	0.228224	0.134752	0.631874	0.17682	2.25861	0.152989	0.0159547	0.0159547	0.911887	0.137819	0.0159547	2.45062	0.256385	0.410263	0.0159547	0.0159547	0.0159547
T420CR1	0.338831	5.06437	0.0159547	0.102507	0.0159547	0.130928	0.109986	0.289785	0.0159547	0.0159547	3.39375	0.108779	0.149723	0.249736	0.0159547	0.382108	0.0159547	3.25153	0.0159547	0.122266	4.2932	0.0159547	0.223291	0.346939	1.72769	0.891226	0.252405	0.0159547	4.07681	0.205644	0.0159547	0.0159547	0.0159547	0.132686	0.817645	0.211127	2.34937	0.155875	0.0159547	0.0159547	0.667104	0.136957	0.0159547	2.41296	0.215092	0.227384	0.0159547	0.0159547	0.0159547
T420CR2	0.346136	4.38454	0.502741	0.0159547	0.109943	0.236493	0.116207	0.357859	0.134034	0.820269	3.28836	0.126879	0.188383	0.234903	1.11134	0.347409	0.234334	3.50035	0.22561	0.157339	4.87179	0.185245	0.273424	0.496061	1.37391	1.26805	0.286862	0.0159547	3.39976	0.213546	0.0159547	0.0159547	0.0159547	0.182097	0.539921	0.177338	2.24694	0.167852	0.0159547	0.0159547	0.91748	0.327757	0.0159547	2.99035	0.216321	0.357239	0.0159547	0.0763048	0.260822
T420CR3	0.391473	3.77549	0.465133	0.0159547	0.0450997	0.136547	0.137694	0.379956	0.130233	0.697492	3.71572	0.159026	0.748404	0.271526	0.857496	0.405999	0.241615	3.62816	0.237775	0.185674	4.20369	0.0159547	0.438105	0.537225	1.45874	1.10529	0.26636	0.0159547	4.53936	0.174199	0.0159547	0.0159547	0.0159547	0.184188	0.933444	0.268177	2.25878	0.158122	0.0159547	0.0159547	0.729791	0.325896	0.0159547	2.60985	0.238008	0.436549	0.0159547	0.0159547	0.0159547
T44CR1	0.215473	4.83607	0.555793	0.0159547	0.111924	0.123528	0.0919688	0.294753	0.0159547	0.133622	3.12751	0.0159547	0.0397295	0.145613	0.0159547	0.47838	0.0159547	2.79457	0.116691	0.0159547	4.63861	0.261565	0.193249	0.437941	0.544992	1.72242	0.503763	0.0159547	3.60113	0.171835	0.0159547	0.0159547	0.0159547	0.0868155	0.130348	0.11988	1.36834	0.203554	0.15584	2.94873	1.12468	0.316404	0.190335	2.78598	0.248249	0.125637	0.0159547	0.0159547	0.134792
T44CR2	0.190162	4.77786	0.544147	0.0159547	0.116855	0.111542	0.0922391	0.219129	0.0159547	0.0993032	2.99267	0.0159547	0.0383625	0.15066	0.0159547	0.47154	0.0159547	3.71819	0.0159547	0.0159547	4.34863	0.124489	0.0958743	0.409868	0.0159547	1.72971	0.478223	0.0159547	3.56243	0.184569	0.0996544	0.0159547	0.0159547	0.0948671	0.153738	0.119948	1.30487	0.201749	0.0159547	2.76246	1.09086	0.298749	0.180942	2.79678	0.256679	0.132108	0.0159547	0.0159547	0.148901
T44CR3	0.215967	4.67593	0.577769	0.0159547	0.143085	0.132824	0.101664	0.231653	0.0159547	0.119899	3.16539	0.0159547	0.0420286	0.141336	0.0159547	0.401571	0.0159547	3.54165	0.114095	0.0159547	4.30475	0.133526	0.200471	0.431974	0.48547	1.89977	0.473487	0.0159547	3.63749	0.217773	0.101727	0.0159547	0.0159547	0.0994945	0.141272	0.125124	1.20041	0.188687	0.137408	2.71794	1.09498	0.29637	0.187601	2.89685	0.292681	0.13627	0.0159547	0.0159547	0.0159547
T74CR1	0.267596	4.94461	0.0159547	0.128063	0.140244	0.138854	0.0977043	0.205511	0.0743237	0.0159547	3.41814	0.0159547	0.0159547	0.11722	0.0159547	0.493133	0.19024	3.80768	0.0159547	0.0922969	4.55454	0.263756	0.223846	0.505991	0.0159547	1.56812	0.508455	0.0159547	3.37971	0.157287	0.109547	0.0159547	0.0159547	0.0159547	0.117108	0.0903717	1.49133	0.211617	0.273679	0.0159547	1.12445	0.455358	0.331677	3.07741	0.35443	0.159434	0.0159547	0.133195	0.0159547
T7CR2	0.264451	4.79491	0.0159547	0.0159547	0.0590101	0.0577937	0.0902113	0.286043	0.0159547	0.0159547	3.31864	0.0159547	0.0159547	0.117924	0.0159547	0.541758	0.184024	3.14424	0.0159547	0.12329	4.35977	0.185608	0.199769	0.422814	0.0159547	1.60671	0.371905	0.0159547	3.95489	0.164889	0.178658	0.0159547	0.0159547	0.0159547	0.168949	0.121615	1.86921	0.248459	0.0159547	2.53792	1.26625	0.350071	0.185213	2.433	0.321609	0.286436	0.0159547	0.0159547	0.0159547
T74CR3	0.325218	3.88722	0.333771	0.0159547	0.130247	0.102805	0.0159547	0.315664	0.140299	0.0159547	3.71251	0.0159547	0.0159547	0.0159547	0.0159547	0.32967	0.187102	3.70045	0.0159547	0.118725	4.37687	0.19311	0.251072	0.469552	0.535656	1.96406	0.394832	0.0159547	3.63988	0.168714	0.172859	0.0159547	0.0159547	0.0159547	0.176429	0.116606	1.95012	0.257027	0.14434	2.64989	1.29114	0.288597	0.0159547	2.64284	0.292793	0.170953	0.0159547	0.0159547	0.0159547
T94CR1	0.288761	4.50367	0.0159547	0.130409	0.194387	0.143415	0.0538146	0.171163	0.0159547	0.304169	3.51335	0.0159547	0.228678	0.13947	0.0159547	0.50054	0.0159547	3.0198	0.0159547	0.0832762	4.8491	0.226357	0.154657	0.321571	0.0159547	1.21737	0.402121	0.0159547	3.86706	0.140432	0.0159547	0.0159547	0.0159547	0.0159547	0.131507	0.0982669	0.861515	0.0897528	0.0159547	2.71791	0.826225	0.259125	0.186635	2.87722	0.271804	0.174131	0.0159547	0.0159547	0.0159547
T94CR2	0.331436	4.95581	0.287643	0.0159547	0.0647937	0.0159547	0.0938048	0.264598	0.0159547	0.0159547	3.4426	0.0159547	0.0159547	0.0159547	0.0159547	0.475983	0.162636	3.12784	0.0159547	0.139821	3.83522	0.226759	0.202678	0.426032	0.711761	1.58387	0.366774	0.0159547	3.78288	0.157525	0.15402	0.0159547	0.157537	0.0159547	0.164899	0.121617	2.13373	0.25622	0.0159547	2.9251	1.42291	0.381324	0.0159547	2.27893	0.297966	0.267647	0.0159547	0.0159547	0.0159547
T94CR3	0.268785	4.891	0.34551	0.0159547	0.1341	0.074942	0.0159547	0.28097	0.0159547	0.0159547	3.64985	0.0159547	0.0159547	0.113295	0.0159547	0.510995	0.0159547	3.47187	0.0159547	0.111098	4.70454	0.196054	0.140432	0.367791	0.614259	1.59059	0.342028	0.0159547	4.15672	0.135121	0.13486	0.0159547	0.0159547	0.0159547	0.166045	0.120447	1.65935	0.207212	0.0159547	0.0159547	1.19474	0.102561	0.0159547	1.76558	0.214019	0.133445	0.0159547	0.0159547	0.0159547
T114CR1	0.474573	4.31733	0.0159547	0.151435	0.205536	0.182154	0.0933035	0.286981	0.0159547	0.422263	3.80934	0.0159547	0.296373	0.0159547	0.0159547	0.398744	0.221893	3.87371	0.0159547	0.0940299	4.76638	0.265858	0.219212	0.462089	0.706482	1.40659	0.435563	0.0159547	3.27242	0.139243	0.0159547	0.0159547	0.0159547	0.0159547	0.0159547	0.0844961	1.46374	0.180952	0.0159547	0.0159547	1.17848	0.408648	0.272057	3.24654	0.313527	0.183926	0.0159547	0.124995	0.0159547
T114CR2	0.322044	5.06447	0.285748	0.0159547	0.0630277	0.0159547	0.0159547	0.221209	0.0159547	0.0159547	3.56883	0.0864746	0.0159547	0.0159547	0.0159547	0.41885	0.0159547	3.40013	0.0159547	0.133136	3.93711	0.235859	0.133391	0.402641	0.80326	1.61311	0.380921	0.0159547	4.10446	0.101883	0.140776	0.0159547	0.0159547	0.0159547	0.163973	0.112256	2.0015	0.249434	0.0159547	0.0159547	1.4176	0.340347	0.0159547	2.68982	0.253961	0.276325	0.0159547	0.0159547	0.0159547
T114CR3	0.275637	4.58381	0.334938	0.0159547	0.0960927	0.0739514	0.0159547	0.211779	0.123097	0.354058	3.31909	0.0834438	0.0159547	0.14442	0.0159547	0.442454	0.161129	3.36804	0.0159547	0.106446	4.43303	0.177032	0.135182	0.342265	0.667587	1.39214	0.310023	0.0159547	4.32179	0.130439	0.13534	0.0159547	0.0159547	0.0159547	0.132912	0.0988247	1.45226	0.171314	0.0159547	2.60606	1.01884	0.093123	0.0159547	2.2148	0.0159547	0.159884	0.0159547	0.0159547	0.181472
T144CR1	0.35322	5.19005	0.0159547	0.155753	0.23691	0.179967	0.0850722	0.263581	0.0159547	0.447865	3.84363	0.0159547	0.307751	0.0159547	0.0159547	0.460745	0.159955	3.77332	0.0159547	0.0942532	3.78534	0.292077	0.20585	0.469092	0.0159547	1.37902	0.453249	0.0159547	3.36265	0.140466	0.0159547	0.0159547	0.0159547	0.0159547	0.0944866	0.0865125	1.35353	0.156067	0.0159547	0.0159547	1.3459	0.441998	0.251444	3.30961	0.306163	0.199631	0.0159547	0.118177	0.202248
T144CR2	0.253712	4.64898	0.3875	0.0159547	0.0441969	0.0846075	0.0731254	0.303214	0.0159547	0.370296	3.71187	0.0834299	0.0159547	0.177637	0.0159547	0.456352	0.175048	3.31796	0.0159547	0.140258	4.60145	0.228323	0.175679	0.401815	0.827758	1.4584	0.369977	0.0159547	3.79159	0.101784	0.0159547	0.0159547	0.0159547	0.0159547	0.178367	0.118545	1.97628	0.211529	0.0159547	0.0159547	1.3891	0.358637	0.0159547	2.8127	0.238381	0.262854	0.0159547	0.0159547	0.0159547
T144CR3	0.363558	4.44576	0.374174	0.0159547	0.18155	0.0965747	0.0159547	0.282253	0.0159547	0.406481	3.64113	0.0931346	0.287737	0.0159547	0.0159547	0.0159547	0.0159547	3.57719	0.0159547	0.112047	4.58681	0.188478	0.148229	0.349501	0.745676	1.37296	0.314879	0.0159547	3.69269	0.131144	0.0159547	0.0159547	0.0159547	0.0159547	0.128292	0.0159547	1.35453	0.147791	0.0159547	2.63233	1.03065	0.0891453	0.0159547	2.48846	0.134882	0.151255	0.0159547	0.0159547	0.0159547

## Sheet: 2014-temp expt
	1-Butanol, 2-methyl-	2-Pentanol, propanoate	2-Propen-1-ol, 2-methyl-, acetate	2,3-Butanediol, diacetate	3-Carene	3-Hexen-1-ol, acetate	3-Methoxy-2,2-dimethyloxirane (NS?)	3-Octen-1-ol, acetate, (Z)-	4-Hexen-1-ol, acetate, (Z)-	4-Penten-1-yl acetate	9-Decen-1-yl acetate	Acetic acid	Acetic acid ethenyl ester	Acetic acid, 2-methylpropyl ester	Acetic acid, 2-phenylethyl ester	Acetic acid, butyl ester	Acetic acid, heptyl ester	Acetic acid, pentyl ester	1-Butanol, 3-methyl-, acetate	Acetic acid, phenylmethyl ester	Benzoic acid, ethyl ester	Butanenitrile, 3-methyl-	Butanoic acid, 2-methyl-, ethyl ester	Butanoic acid, 2-methyl-, methyl ester	Butanoic acid, 2-methyl-, propyl ester	Butanoic acid, 2-methylbutyl ester	Butanoic acid, 2-methylpropyl ester	Butanoic acid, 3-methyl-, ethyl ester	Butanoic acid, butyl ester	1-Propanol, 2-methyl-	Butanoic acid, methyl ester	Butanoic acid, propyl ester	Decanoic acid, ethyl ester	Dimethyl sulfide	Disulfide, dimethyl	Ethyl (methylthio)acetate	Ethyl Acetate	Eucalyptol	Formic acid, butyl ester	Heptanoic acid, ethyl ester	2-Buten-1-ol, 3-methyl-, acetate	Hexanoic acid, 2-methylpropyl ester	Hexanoic acid, ethyl ester	Hexanoic acid, methyl ester	Isopropyl acetate	Limonene	Methacrolein	Methyl propionate	Methyl thiolacetate
	C1	C10	C11	C12	C13	C14	C15	C16	C17	C18	C20	C21	C22	C24	C25	C26	C27	C29	C3	C30	C31	C32	C33	C34	C35	C36	C37	C38	C39	C4	C40	C41	C42	C43	C44	C45	C46	C47	C48	C49	C5	C50	C51	C52	C53	C54	C55	C56	C57
T0R1B	0.176847	0.155271	0.255643	0.128326	0.0695151	0.0818035	2.46768	7.16e-05	0.216126	7.16e-05	0.0861036	7.16e-05	7.16e-05	7.16e-05	7.16e-05	2.73243	0.322676	1.12771	0.640314	0.381575	7.16e-05	7.16e-05	1.97476	1.78752	0.0919611	0.125937	0.292361	7.16e-05	0.0733679	0.52616	1.23682	0.321914	7.16e-05	0.228917	0.224262	7.16e-05	5.35827	0.0859645	3.47693	7.16e-05	0.525434	7.16e-05	0.647236	0.376858	0.535545	0.0329361	0.278678	0.990484	0.605482
T0R2B	0.2403	0.146502	7.16e-05	0.132469	7.16e-05	0.0814656	2.23016	7.16e-05	0.0642404	7.16e-05	0.1173	0.808913	7.16e-05	7.16e-05	7.16e-05	3.45473	0.370459	1.14129	0.627761	0.374878	7.16e-05	7.16e-05	1.79556	1.68546	0.0897093	0.137776	0.303906	7.16e-05	7.16e-05	0.439094	1.08256	0.30785	7.16e-05	0.281558	0.206733	7.16e-05	5.62614	0.0749216	2.55776	7.16e-05	0.427164	0.0539891	0.689803	0.371148	0.458321	7.16e-05	0.285646	0.757508	0.546381
T0R3B	0.216873	7.16e-05	7.16e-05	0.0819442	7.16e-05	0.101136	7.16e-05	7.16e-05	7.16e-05	7.16e-05	0.137112	7.16e-05	7.16e-05	7.16e-05	7.16e-05	2.78262	0.314666	1.01723	0.545845	0.406313	7.16e-05	7.16e-05	1.56413	1.54901	0.0395195	0.0929436	0.203188	7.16e-05	7.16e-05	0.508327	1.0446	0.169383	7.16e-05	0.316122	0.142262	7.16e-05	5.39921	0.0467158	4.75575	7.16e-05	0.412665	7.16e-05	0.578077	0.359873	0.434459	7.16e-05	0.274909	0.85667	0.384202
T120CR1B	0.191315	7.16e-05	7.16e-05	0.0367487	7.16e-05	0.168271	7.16e-05	7.16e-05	7.16e-05	7.16e-05	0.0750949	1.43794	7.16e-05	2.63019	0.0639883	2.34268	0.331959	0.915907	0.731274	0.313847	7.16e-05	7.16e-05	2.10112	1.60291	7.16e-05	0.0958741	0.159599	7.16e-05	7.16e-05	7.16e-05	0.59644	0.0822997	7.16e-05	0.343086	7.16e-05	7.16e-05	6.60144	0.0453575	7.16e-05	0.260615	0.348173	0.0938139	2.2854	0.402713	0.327869	0.0487569	0.212402	0.468205	7.16e-05
T120CR3B	0.16082	7.16e-05	7.16e-05	0.0396156	7.16e-05	0.186755	7.16e-05	7.16e-05	0.204296	7.16e-05	0.0612368	1.34421	7.16e-05	3.06222	7.16e-05	1.80207	0.323728	0.973921	0.810423	0.328113	0.0392996	7.16e-05	2.61004	1.40606	0.0364233	0.0988104	0.180685	7.16e-05	7.16e-05	0.768285	0.577892	0.0950723	7.16e-05	0.356385	7.16e-05	7.16e-05	5.85096	0.075941	2.72319	0.222377	0.347508	0.0648849	2.29292	0.345302	0.304767	7.16e-05	7.16e-05	0.436634	7.16e-05
T120CR2B	0.18115	7.16e-05	0.142164	0.0397803	0.0346448	0.162822	7.16e-05	7.16e-05	7.16e-05	7.16e-05	0.0858598	0.796514	7.16e-05	3.22688	0.0563197	1.63111	0.340068	0.981005	0.732141	0.300505	7.16e-05	7.16e-05	2.48924	1.39967	0.0567818	0.0823607	0.196895	7.16e-05	0.0625229	0.509399	0.622842	0.103645	7.16e-05	0.455073	7.16e-05	7.16e-05	5.83263	0.0460667	3.25292	0.254945	0.36213	0.0973408	2.12285	0.432785	0.312981	0.0342738	0.229898	0.377404	7.16e-05
T220CR1B	0.215378	7.16e-05	0.149262	0.0533417	7.16e-05	0.184902	7.16e-05	7.16e-05	7.16e-05	7.16e-05	0.101356	1.1592	7.16e-05	2.67649	0.048813	2.15142	0.298074	0.882557	0.738356	0.259685	7.16e-05	7.16e-05	2.61659	1.55973	0.0577579	0.0863606	0.197587	0.34115	0.0721226	0.718948	0.632907	0.145818	7.16e-05	0.240337	7.16e-05	7.16e-05	5.57184	0.0756938	3.84513	0.210809	0.227307	0.112003	2.39795	0.399958	0.205669	0.0321128	0.148871	0.298802	7.16e-05
T220CR2B	0.177659	7.16e-05	0.155698	0.0398201	7.16e-05	0.239173	7.16e-05	7.16e-05	0.054806	7.16e-05	0.135951	1.40107	7.16e-05	3.2044	7.16e-05	2.19001	0.33197	0.856541	0.921864	0.285887	7.16e-05	7.16e-05	2.64677	1.30786	0.0342675	0.0840768	0.192394	7.16e-05	7.16e-05	0.785339	0.434806	0.112242	7.16e-05	0.398148	7.16e-05	7.16e-05	6.78767	0.0818173	7.16e-05	0.273453	0.328992	0.104698	2.11558	7.16e-05	0.186672	7.16e-05	0.159129	0.276496	7.16e-05
T220CR3B	0.248167	7.16e-05	0.207218	0.0517677	0.0808174	0.264871	2.24778	7.16e-05	0.063235	7.16e-05	0.158291	1.48908	7.16e-05	7.16e-05	7.16e-05	2.36684	0.365912	1.02647	0.980322	0.303409	7.16e-05	7.16e-05	3.00456	1.79235	0.0561664	0.111994	0.223091	7.16e-05	7.16e-05	0.533384	0.625911	0.11721	7.16e-05	0.469527	7.16e-05	7.16e-05	4.66563	0.0771496	3.20168	0.3011	0.0507345	0.126484	2.52903	0.328354	0.367391	0.0669733	0.172335	0.47021	7.16e-05
T320CR1B	0.130461	7.16e-05	0.0805397	0.0419683	7.16e-05	0.238377	7.16e-05	0.0506922	0.0500135	7.16e-05	7.16e-05	1.02632	7.16e-05	7.16e-05	7.16e-05	2.64513	0.219786	0.61742	0.79472	0.266019	7.16e-05	7.16e-05	3.14547	1.21403	0.0832675	0.0868137	0.139084	7.16e-05	0.0201332	0.283746	0.407385	7.16e-05	7.16e-05	0.286583	7.16e-05	7.16e-05	6.98847	0.0921929	2.57461	0.201247	0.178427	0.0889598	2.67815	0.340439	0.180123	7.16e-05	7.16e-05	0.29132	7.16e-05
T320CR2B	0.173797	7.16e-05	0.0741361	7.16e-05	7.16e-05	0.189485	7.16e-05	7.16e-05	7.16e-05	7.16e-05	0.0504662	1.08649	7.16e-05	7.16e-05	7.16e-05	1.7125	0.311879	0.864008	0.873507	0.225148	0.0529967	7.16e-05	3.27009	1.67194	0.0755448	0.125069	0.190443	0.559114	0.0646371	0.299166	0.571938	0.107343	7.16e-05	0.272008	7.16e-05	7.16e-05	6.67019	0.0952478	2.93326	0.282204	7.16e-05	0.144223	3.33395	0.598741	0.176272	0.0300649	7.16e-05	0.432189	7.16e-05
T320CR3B	0.160941	7.16e-05	7.16e-05	0.0413294	7.16e-05	0.22081	7.16e-05	7.16e-05	0.0485681	7.16e-05	7.16e-05	1.41646	7.16e-05	1.82503	7.16e-05	2.46125	0.208308	0.563476	0.703997	0.272507	0.0642075	7.16e-05	3.1853	1.19117	0.0869677	0.0803362	0.123191	7.16e-05	7.16e-05	0.380992	0.382316	7.16e-05	7.16e-05	0.243436	7.16e-05	7.16e-05	6.84422	0.106591	2.47023	0.231544	0.130602	0.0657296	2.6154	0.312113	0.153331	7.16e-05	7.16e-05	0.269616	7.16e-05
T420CR1B	0.218901	7.16e-05	0.10658	0.0552674	7.16e-05	0.40081	7.16e-05	7.16e-05	0.131883	0.13291	0.086332	1.30428	7.16e-05	7.16e-05	0.0749252	3.40128	0.314108	0.846194	7.16e-05	0.306079	0.0571014	7.16e-05	2.94003	1.49764	7.16e-05	0.121094	0.175955	7.16e-05	7.16e-05	0.391052	0.458178	7.16e-05	7.16e-05	0.47518	7.16e-05	7.16e-05	5.09351	0.101588	3.74051	0.316721	0.452958	0.1311	2.6307	7.16e-05	0.237536	7.16e-05	7.16e-05	0.304094	7.16e-05
T420CR2B	0.153118	7.16e-05	0.124751	0.0391871	7.16e-05	0.557788	1.36499	7.16e-05	0.140166	0.13919	0.0537406	1.49661	0.410467	7.16e-05	0.0680594	2.02958	0.226281	0.690338	7.16e-05	0.194456	7.16e-05	7.16e-05	2.37731	0.863096	7.16e-05	0.108223	0.199402	0.552153	0.0553867	0.330265	0.214517	0.0961969	0.110498	0.364402	7.16e-05	0.0292942	6.95288	0.0422299	3.185	0.176458	0.299704	0.0787737	1.54001	0.178621	0.148182	7.16e-05	7.16e-05	0.172503	7.16e-05
T420CR3B	0.125528	7.16e-05	0.117068	7.16e-05	7.16e-05	0.304698	1.29664	7.16e-05	0.160169	0.146657	7.16e-05	1.4251	0.317705	7.16e-05	0.0230431	1.84521	0.2009	0.61521	7.16e-05	0.212823	0.0385503	7.16e-05	2.19701	1.17189	7.16e-05	0.0925744	0.104478	1.45073	0.0459719	0.286634	0.355425	0.0742981	0.143034	0.294062	0.0694969	0.148826	6.52596	0.0998036	2.79687	0.200877	0.275358	0.074664	1.93601	0.382202	0.210563	0.0665312	0.148795	0.299162	7.16e-05
T44CR1B	0.286615	0.0544348	0.374619	0.184333	0.058468	0.0990771	2.49388	0.0659253	0.290457	7.16e-05	0.102569	1.19197	0.414551	7.16e-05	0.102614	2.99962	0.410649	0.962137	0.794763	0.408293	7.16e-05	0.10665	2.7765	1.73477	0.09754	0.128548	0.270985	7.16e-05	0.0734273	0.45175	0.689845	0.22371	7.16e-05	0.261911	7.16e-05	7.16e-05	4.73939	0.161922	3.21172	0.0858053	0.347169	0.0723148	1.80869	0.442613	0.374262	0.0445694	0.285181	0.517124	7.16e-05
T44CR2B	0.241277	7.16e-05	7.16e-05	0.11014	0.0695158	0.0669141	2.05881	0.0396019	0.217707	7.16e-05	0.113167	1.35627	0.350811	7.16e-05	0.0681917	2.76194	0.317322	0.908776	0.652787	0.294589	7.16e-05	0.153465	2.71165	1.65701	0.0754313	0.103967	0.212076	7.16e-05	7.16e-05	7.16e-05	0.607431	0.163368	7.16e-05	0.53431	7.16e-05	7.16e-05	4.81216	0.114558	4.20784	0.0665206	0.284127	0.0723618	1.69393	0.37469	0.340999	0.0716564	0.247698	0.422825	7.16e-05
T44CR3B	0.172553	7.16e-05	0.251154	0.156211	0.0762928	0.119399	1.91433	0.0859112	7.16e-05	7.16e-05	0.161042	1.126	0.338302	7.16e-05	0.0975161	2.65915	0.348133	1.04137	0.677699	0.35308	7.16e-05	7.16e-05	2.81884	1.72591	0.108725	0.139375	0.265963	7.16e-05	7.16e-05	0.366835	0.658101	0.214612	7.16e-05	0.504818	7.16e-05	7.16e-05	4.95529	0.0979953	3.78506	0.078597	0.323463	0.0926413	1.80447	0.491176	0.295123	0.05704	0.248777	0.387996	7.16e-05
T74CR1B	0.210494	0.0531995	7.16e-05	0.118616	0.0385893	0.144301	2.14456	0.0566484	7.16e-05	7.16e-05	0.0990093	1.21223	0.330004	7.16e-05	0.026776	2.69954	0.248655	0.769863	0.560319	0.224354	7.16e-05	7.16e-05	2.99821	1.68641	0.0843924	0.0992035	0.211728	7.16e-05	0.0535287	7.16e-05	0.517861	0.18519	7.16e-05	0.590611	7.16e-05	7.16e-05	5.2083	0.0657953	4.18002	7.16e-05	0.253384	0.0714564	1.44482	0.345589	0.375133	0.0385917	0.192197	0.355184	7.16e-05
T74CR2B	0.139811	7.16e-05	7.16e-05	0.123493	0.0534585	0.134459	1.96257	7.16e-05	7.16e-05	7.16e-05	0.0959551	1.25001	0.313352	7.16e-05	0.0793593	2.68205	0.225781	0.771069	0.566104	0.228239	7.16e-05	7.16e-05	3.01564	1.77911	0.078472	0.0965377	0.197121	7.16e-05	7.16e-05	0.295348	0.546957	0.122679	7.16e-05	0.619188	7.16e-05	7.16e-05	5.5196	0.0409532	4.13946	7.16e-05	0.304794	0.0451793	1.39489	0.218159	0.321986	0.0247165	0.188734	0.331326	7.16e-05
T74CR3B	0.190881	7.16e-05	7.16e-05	0.119141	0.0398322	0.119179	1.97492	7.16e-05	7.16e-05	7.16e-05	0.131468	1.44974	0.323197	7.16e-05	0.0946386	2.76926	0.257532	0.828238	0.595509	0.238106	7.16e-05	0.0859833	3.03437	1.96815	0.0786083	0.113569	0.224701	7.16e-05	0.0594719	0.291735	0.68451	0.157596	7.16e-05	0.685391	7.16e-05	7.16e-05	5.39544	0.0455236	4.19982	7.16e-05	0.243274	0.0520147	1.2733	0.346771	0.350445	0.0488438	0.37381	0.371768	7.16e-05
T94CR1B	0.15323	7.16e-05	7.16e-05	0.119222	0.046265	0.127868	1.71808	7.16e-05	7.16e-05	7.16e-05	0.104008	1.55511	0.334037	7.16e-05	0.0783964	2.60963	0.238393	0.774839	0.555019	0.212303	7.16e-05	7.16e-05	2.94975	1.67045	0.0782448	0.0939765	0.198761	7.16e-05	0.0483352	0.457303	0.43438	0.0846676	7.16e-05	7.16e-05	7.16e-05	7.16e-05	5.70908	0.0301611	4.12488	7.16e-05	0.27906	0.075176	1.30119	0.192762	0.309382	0.0329777	0.295297	0.253707	7.16e-05
T94CR2B	0.182838	7.16e-05	7.16e-05	0.107144	0.0762597	0.147059	1.94592	7.16e-05	7.16e-05	0.0949522	0.123525	1.64915	0.308724	7.16e-05	0.062551	2.43508	0.248467	0.784697	0.601761	0.188454	0.0324215	7.16e-05	3.08303	1.7052	0.0929789	0.146287	0.257209	7.16e-05	0.0756806	0.153258	0.457793	0.17213	7.16e-05	0.529758	7.16e-05	7.16e-05	5.9668	0.0808769	3.66573	7.16e-05	7.16e-05	0.0950219	1.79293	0.203839	0.298521	0.0342708	7.16e-05	0.391623	7.16e-05
T94CR3B	0.151401	7.16e-05	7.16e-05	0.0733722	0.0881785	0.139173	1.87723	7.16e-05	0.173336	7.16e-05	0.110202	1.2905	0.293943	7.16e-05	0.0194894	2.28526	0.240287	0.69207	0.514382	0.157938	7.16e-05	7.16e-05	3.28656	1.76547	0.0905175	0.0986152	0.21455	7.16e-05	7.16e-05	7.16e-05	0.513484	0.157725	7.16e-05	0.386457	7.16e-05	7.16e-05	5.70208	0.0945691	3.36141	7.16e-05	0.168693	0.0814359	2.08332	0.347459	0.277068	0.0384389	0.190003	0.466324	7.16e-05
T114CR1B	0.151154	7.16e-05	7.16e-05	0.080201	7.16e-05	0.140841	1.81503	7.16e-05	0.292806	7.16e-05	0.0824781	0.634223	0.275545	7.16e-05	0.0189218	2.33742	0.212482	0.691057	0.559766	0.16303	7.16e-05	7.16e-05	3.37395	1.66972	0.0870228	0.13349	0.219779	7.16e-05	0.0807017	0.281866	0.444666	0.167609	7.16e-05	0.339061	7.16e-05	7.16e-05	5.70287	0.0913666	3.22257	7.16e-05	0.183494	0.0877621	2.13711	0.243832	0.301315	0.053967	0.144065	0.399475	7.16e-05
T114CR2B	0.130315	0.0808378	7.16e-05	0.0884322	0.0326203	0.123572	2.00201	0.0621276	7.16e-05	7.16e-05	0.0707535	7.16e-05	0.262157	7.16e-05	0.0350512	2.57603	0.191976	0.761077	0.586634	0.197897	7.16e-05	7.16e-05	2.7508	2.15372	0.0741763	0.0986225	0.239684	7.16e-05	0.0615124	0.377952	0.726394	0.175343	7.16e-05	0.438538	7.16e-05	7.16e-05	5.41796	0.0526979	4.52058	7.16e-05	0.279042	0.0426216	1.06415	0.211633	0.297808	7.16e-05	0.186831	0.531619	7.16e-05
T114CR3B	0.121271	0.136914	7.16e-05	0.109818	7.16e-05	0.076039	2.16218	7.16e-05	7.16e-05	7.16e-05	7.16e-05	7.16e-05	0.19868	7.16e-05	0.0320813	2.75171	0.143132	0.730294	0.79988	0.182414	7.16e-05	7.16e-05	2.42727	2.40198	0.0503585	0.0690896	0.292077	7.16e-05	0.0475401	0.493778	1.06082	0.239618	7.16e-05	0.484889	7.16e-05	7.16e-05	5.23067	0.0208454	4.72741	7.16e-05	0.195915	0.0639876	0.794484	0.215099	0.340321	7.16e-05	0.220061	0.698969	7.16e-05
T144CR1B	0.186449	0.241453	7.16e-05	0.180906	7.16e-05	0.0726592	2.03869	7.16e-05	7.16e-05	7.16e-05	7.16e-05	7.16e-05	0.257981	7.16e-05	0.0437698	2.55354	7.16e-05	0.522697	2.96662	0.0835895	7.16e-05	7.16e-05	2.09847	2.29062	0.088843	0.10345	0.218216	7.16e-05	7.16e-05	0.460087	0.797551	0.136012	7.16e-05	0.356329	7.16e-05	7.16e-05	5.40876	7.16e-05	4.99702	7.16e-05	7.16e-05	7.16e-05	0.128968	7.16e-05	0.294563	7.16e-05	0.143475	0.644318	7.16e-05
T144CR2B	0.0727089	7.16e-05	0.132117	0.0965509	7.16e-05	0.143063	1.62796	7.16e-05	7.16e-05	7.16e-05	0.0821263	0.808301	0.285653	7.16e-05	0.038551	2.40312	0.215026	0.723208	0.893799	0.181453	7.16e-05	7.16e-05	2.87417	1.64796	7.16e-05	0.0351896	0.124121	7.16e-05	7.16e-05	0.348344	0.462979	0.112173	7.16e-05	7.16e-05	7.16e-05	7.16e-05	6.20488	0.0881883	3.86479	7.16e-05	0.242013	0.0501016	1.18335	0.174227	0.274717	7.16e-05	7.16e-05	0.350512	7.16e-05
T144CR3B	0.0978231	7.16e-05	7.16e-05	0.127421	0.0692769	0.108436	1.62037	7.16e-05	7.16e-05	7.16e-05	0.0454354	1.4072	0.292188	7.16e-05	0.0246041	2.29625	0.202313	0.698674	1.0368	0.182043	7.16e-05	7.16e-05	2.97187	1.69756	0.0565794	0.056531	0.130389	7.16e-05	7.16e-05	7.16e-05	0.470005	0.121316	7.16e-05	7.16e-05	7.16e-05	7.16e-05	6.00868	0.0792665	3.76627	7.16e-05	0.260929	0.0272202	1.12758	0.176092	0.277976	7.16e-05	0.143685	0.349465	7.16e-05
[truncated: 32 more columns]

## Sheet: 2013-14 temp shared
	C01	C05	C08	C10	C11	C13	C14	C15	C16	C17	C18	C21	C25	C26	C31	C33	C35	C36	C37	C38	C40	C41	C44	C46	C47	C56	C57	C59	C61	C63	C64	C66	C70	C73	C74	C75	C77	C78	C81	C82	C83
	1-Butanol, 2-methyl-	2-Buten-1-ol, 3-methyl-, acetate	2-Butenoic acid, 2-methyl-, ethyl ester	2-Pentanol, propanoate	2-Propen-1-ol, 2-methyl-, acetate	terpene(1)	3-Hexen-1-ol, acetate, (E/Z)-	3-Methoxy-2,2-dimethyloxirane	3-Octen-1-ol, acetate, (Z)-	4-Hexen-1-ol, acetate, (Z)-	4-Penten-1-yl acetate	Acetic acid	Acetic acid, 2-phenylethyl ester	Acetic acid, butyl ester	Benzoic acid, ethyl ester	Butanoic acid, 2-methyl-, ethyl ester	Butanoic acid, 2-methyl-, propyl ester	Butanoic acid, 2-methylbutyl ester	Butanoic acid, 2-methylpropyl ester	Butanoic acid, 3-methyl-, ethyl ester	Butanoic acid, methyl ester	Butanoic acid, propyl ester	Disulfide, dimethyl	Ethyl Acetate	Eucalyptol	Methyl propionate	Methyl thiolacetate	N,N,O-Triacetylhydroxylamine	o-Isopropylanisole	Octanoic acid, ethyl ester	Octanoic acid, methyl ester	Pentanoic acid, ethyl ester	Propanoic acid, 2-methyl-, anhydride	Propanoic acid, 2-methyl-, methyl ester	Propanoic acid, 2-methyl-, propyl ester	Propanoic acid, 2-methylpropyl ester	Propanoic acid, ethyl ester	Propanoic acid, propyl ester	Sulfide, allyl methyl	Thiopivalic acid	Propanoic acid, 2-methyl-, 2-methylpropyl ester
T0R1A	0.292951	0.390245	7.16e-05	0.363151	0.445969	7.16e-05	7.16e-05	2.29375	7.16e-05	0.310251	0.175972	0.774609	7.16e-05	3.55418	7.16e-05	2.50372	7.16e-05	0.302508	0.768146	7.16e-05	3.24404	0.405991	0.413644	3.51106	0.290084	1.81256	0.673658	7.16e-05	0.109004	0.216535	0.23028	7.16e-05	7.16e-05	3.10129	0.194217	1.73111	2.02131	0.831961	0.385554	1.04183	0.198139
T0R2A	0.41073	0.470571	7.16e-05	0.447696	0.544826	7.16e-05	7.16e-05	2.38755	0.0666203	0.372488	0.206841	1.07161	7.16e-05	3.5325	7.16e-05	2.64806	7.16e-05	0.278053	0.796352	7.16e-05	3.26589	0.463721	0.239594	2.5135	0.341133	1.43439	0.600748	7.16e-05	0.13651	0.27409	0.28777	0.42336	7.16e-05	2.04081	0.685973	2.04576	2.02579	0.854235	0.492534	1.02202	0.242212
T0R3A	0.369449	0.440994	7.16e-05	0.416801	0.508589	7.16e-05	7.16e-05	2.35039	0.073739	0.349537	0.195371	0.967072	7.16e-05	3.53891	7.16e-05	2.59173	7.16e-05	0.287596	0.785122	7.16e-05	3.25562	0.442039	0.318218	2.93807	0.322169	1.59044	0.629593	7.16e-05	0.126512	0.253243	0.266858	0.468598	7.16e-05	2.50336	0.55029	1.92908	2.02292	0.845214	0.453903	1.02915	0.226061
T120CR1A	0.27524	7.16e-05	0.0532489	0.0912141	0.363377	7.16e-05	7.16e-05	3.15215	0.0975891	0.645254	0.201155	7.16e-05	7.16e-05	3.45083	0.0671761	4.32812	7.16e-05	0.152599	0.325092	0.630515	1.58379	0.137023	7.16e-05	3.62005	0.196406	0.184308	0.163287	7.16e-05	0.112077	0.388453	0.135036	1.65042	7.16e-05	1.50561	0.208405	7.16e-05	2.44832	0.603093	0.27314	0.309236	0.178646
T120CR3A	0.45492	7.16e-05	0.0755002	0.128873	0.464127	7.16e-05	7.16e-05	3.66808	0.0852201	0.703138	0.240794	7.16e-05	7.16e-05	2.87094	0.0900443	3.92901	7.16e-05	0.238212	0.508665	0.656453	2.172	0.288543	7.16e-05	2.2703	0.225645	0.0941793	0.101379	0.342659	0.159691	0.516752	0.188445	1.98804	7.16e-05	1.24204	0.223247	0.364267	2.69203	0.716225	0.550431	0.314772	0.213814
T120CR2A	0.387577	7.16e-05	0.0667808	0.1141	0.423368	7.16e-05	7.16e-05	3.45281	0.0906914	0.678323	0.224416	7.16e-05	7.16e-05	3.13173	0.0809301	4.1028	7.16e-05	0.205597	0.438777	0.644947	1.93919	0.235367	7.16e-05	2.92701	0.213387	0.140198	0.131576	0.365334	0.14106	0.465499	0.167417	1.84884	7.16e-05	1.36089	0.216823	0.388372	2.588	0.669355	0.451991	0.312177	0.199283
T220CR1A	0.329594	7.16e-05	0.0988649	0.0637682	0.353808	7.16e-05	7.16e-05	3.54345	7.16e-05	0.631932	0.206275	7.16e-05	7.16e-05	3.73065	0.0896337	4.05005	7.16e-05	0.155612	0.287853	1.27986	1.06731	0.117967	7.16e-05	3.35705	0.192818	7.16e-05	7.16e-05	0.200019	0.123821	0.537912	0.142178	2.23499	7.16e-05	0.847486	0.168176	7.16e-05	2.66549	0.39463	0.236021	7.16e-05	0.1517
T220CR2A	0.398482	0.27781	0.0753462	7.16e-05	0.407456	7.16e-05	7.16e-05	3.69671	0.0902218	7.16e-05	0.213186	1.28078	7.16e-05	3.97524	0.104675	4.3725	7.16e-05	0.172212	0.37188	1.02484	1.52806	0.159401	7.16e-05	3.26924	0.167722	0.101893	7.16e-05	0.198647	0.126988	0.495391	0.140818	2.18122	7.16e-05	1.26042	0.131915	7.16e-05	2.69953	0.337259	0.415561	7.16e-05	0.162417
T220CR3A	0.27538	0.0450393	0.075002	7.16e-05	0.241636	7.16e-05	7.16e-05	3.33766	0.0356758	0.417467	7.16e-05	7.16e-05	7.16e-05	3.01891	0.106392	4.56503	7.16e-05	0.172916	0.355148	1.17913	1.1818	0.179252	7.16e-05	3.91109	0.153717	0.110252	7.16e-05	7.16e-05	0.116931	0.410025	0.117306	2.08073	7.16e-05	0.975151	0.1279	7.16e-05	2.29142	0.321397	0.316557	0.122578	0.104879
T320CR1A	0.295147	7.16e-05	0.0824321	7.16e-05	0.292217	0.100032	7.16e-05	3.5731	7.16e-05	0.511221	7.16e-05	7.16e-05	0.109776	3.57965	0.111678	4.60065	0.0618114	0.16082	0.297551	1.534	0.898405	0.211471	7.16e-05	4.0237	0.188535	7.16e-05	7.16e-05	0.206714	0.107625	0.535446	0.139774	2.38379	7.16e-05	0.773227	0.133667	7.16e-05	2.60666	0.232629	0.24686	7.16e-05	0.137844
T320CR2A	0.390288	7.16e-05	0.126519	0.0638367	0.2839	7.16e-05	0.480554	3.69171	0.0887414	0.151371	0.225951	1.29971	7.16e-05	3.8233	0.128217	3.89584	0.105862	0.167229	0.326824	1.24771	1.19276	0.173803	7.16e-05	3.4575	0.165478	7.16e-05	7.16e-05	0.264923	0.130065	0.550612	0.142118	2.17132	7.16e-05	0.815932	0.121713	7.16e-05	2.69121	0.242278	0.403799	7.16e-05	0.137111
T320CR3A	0.378933	0.3308	0.0916392	7.16e-05	0.377485	7.16e-05	0.461306	3.69061	0.111161	0.659287	0.215735	1.17858	7.16e-05	3.97954	0.129781	4.66814	0.0729741	0.222067	0.40392	1.26831	1.25526	0.239283	7.16e-05	3.29596	0.159729	7.16e-05	7.16e-05	0.228224	0.134752	0.631874	0.17682	2.25861	7.16e-05	0.911887	0.137819	7.16e-05	2.45062	0.256385	0.410263	7.16e-05	0.152989
T420CR1A	0.338831	7.16e-05	0.130928	0.109986	0.289785	7.16e-05	7.16e-05	3.39375	0.108779	0.149723	0.249736	7.16e-05	7.16e-05	3.25153	0.122266	4.2932	7.16e-05	0.223291	0.346939	1.72769	0.891226	0.252405	7.16e-05	4.07681	0.205644	7.16e-05	7.16e-05	7.16e-05	0.132686	0.817645	0.211127	2.34937	7.16e-05	0.667104	0.136957	7.16e-05	2.41296	0.215092	0.227384	7.16e-05	0.155875
T420CR2A	0.346136	0.502741	0.236493	0.116207	0.357859	0.134034	0.820269	3.28836	0.126879	0.188383	0.234903	1.11134	0.234334	3.50035	0.157339	4.87179	0.185245	0.273424	0.496061	1.37391	1.26805	0.286862	7.16e-05	3.39976	0.213546	7.16e-05	7.16e-05	7.16e-05	0.182097	0.539921	0.177338	2.24694	7.16e-05	0.91748	0.327757	7.16e-05	2.99035	0.216321	0.357239	7.16e-05	0.167852
T420CR3A	0.391473	0.465133	0.136547	0.137694	0.379956	0.130233	0.697492	3.71572	0.159026	0.748404	0.271526	0.857496	0.241615	3.62816	0.185674	4.20369	7.16e-05	0.438105	0.537225	1.45874	1.10529	0.26636	7.16e-05	4.53936	0.174199	7.16e-05	7.16e-05	7.16e-05	0.184188	0.933444	0.268177	2.25878	7.16e-05	0.729791	0.325896	7.16e-05	2.60985	0.238008	0.436549	7.16e-05	0.158122
T44CR1A	0.215473	0.555793	0.123528	0.0919688	0.294753	7.16e-05	0.133622	3.12751	7.16e-05	0.0397295	0.145613	7.16e-05	7.16e-05	2.79457	7.16e-05	4.63861	0.261565	0.193249	0.437941	0.544992	1.72242	0.503763	7.16e-05	3.60113	0.171835	7.16e-05	7.16e-05	7.16e-05	0.0868155	0.130348	0.11988	1.36834	2.94873	1.12468	0.316404	0.190335	2.78598	0.248249	0.125637	7.16e-05	0.203554
T44CR2A	0.190162	0.544147	0.111542	0.0922391	0.219129	7.16e-05	0.0993032	2.99267	7.16e-05	0.0383625	0.15066	7.16e-05	7.16e-05	3.71819	7.16e-05	4.34863	0.124489	0.0958743	0.409868	7.16e-05	1.72971	0.478223	7.16e-05	3.56243	0.184569	0.0996544	7.16e-05	7.16e-05	0.0948671	0.153738	0.119948	1.30487	2.76246	1.09086	0.298749	0.180942	2.79678	0.256679	0.132108	7.16e-05	0.201749
T44CR3A	0.215967	0.577769	0.132824	0.101664	0.231653	7.16e-05	0.119899	3.16539	7.16e-05	0.0420286	0.141336	7.16e-05	7.16e-05	3.54165	7.16e-05	4.30475	0.133526	0.200471	0.431974	0.48547	1.89977	0.473487	7.16e-05	3.63749	0.217773	0.101727	7.16e-05	7.16e-05	0.0994945	0.141272	0.125124	1.20041	2.71794	1.09498	0.29637	0.187601	2.89685	0.292681	0.13627	7.16e-05	0.188687
T74CR1A	0.267596	7.16e-05	0.138854	0.0977043	0.205511	0.0743237	7.16e-05	3.41814	7.16e-05	7.16e-05	0.11722	7.16e-05	0.19024	3.80768	0.0922969	4.55454	0.263756	0.223846	0.505991	7.16e-05	1.56812	0.508455	7.16e-05	3.37971	0.157287	0.109547	7.16e-05	7.16e-05	7.16e-05	0.117108	0.0903717	1.49133	7.16e-05	1.12445	0.455358	0.331677	3.07741	0.35443	0.159434	7.16e-05	0.211617
T74CR2A	0.264451	7.16e-05	0.0577937	0.0902113	0.286043	7.16e-05	7.16e-05	3.31864	7.16e-05	7.16e-05	0.117924	7.16e-05	0.184024	3.14424	0.12329	4.35977	0.185608	0.199769	0.422814	7.16e-05	1.60671	0.371905	7.16e-05	3.95489	0.164889	0.178658	7.16e-05	7.16e-05	7.16e-05	0.168949	0.121615	1.86921	2.53792	1.26625	0.350071	0.185213	2.433	0.321609	0.286436	7.16e-05	0.248459
T74CR3A	0.325218	0.333771	0.102805	7.16e-05	0.315664	0.140299	7.16e-05	3.71251	7.16e-05	7.16e-05	7.16e-05	7.16e-05	0.187102	3.70045	0.118725	4.37687	0.19311	0.251072	0.469552	0.535656	1.96406	0.394832	7.16e-05	3.63988	0.168714	0.172859	7.16e-05	7.16e-05	7.16e-05	0.176429	0.116606	1.95012	2.64989	1.29114	0.288597	7.16e-05	2.64284	0.292793	0.170953	7.16e-05	0.257027
T94CR1A	0.288761	7.16e-05	0.143415	0.0538146	0.171163	7.16e-05	0.304169	3.51335	7.16e-05	0.228678	0.13947	7.16e-05	7.16e-05	3.0198	0.0832762	4.8491	0.226357	0.154657	0.321571	7.16e-05	1.21737	0.402121	7.16e-05	3.86706	0.140432	7.16e-05	7.16e-05	7.16e-05	7.16e-05	0.131507	0.0982669	0.861515	2.71791	0.826225	0.259125	0.186635	2.87722	0.271804	0.174131	7.16e-05	0.0897528
T94CR2A	0.331436	0.287643	7.16e-05	0.0938048	0.264598	7.16e-05	7.16e-05	3.4426	7.16e-05	7.16e-05	7.16e-05	7.16e-05	0.162636	3.12784	0.139821	3.83522	0.226759	0.202678	0.426032	0.711761	1.58387	0.366774	7.16e-05	3.78288	0.157525	0.15402	7.16e-05	0.157537	7.16e-05	0.164899	0.121617	2.13373	2.9251	1.42291	0.381324	7.16e-05	2.27893	0.297966	0.267647	7.16e-05	0.25622
T94CR3A	0.268785	0.34551	0.074942	7.16e-05	0.28097	7.16e-05	7.16e-05	3.64985	7.16e-05	7.16e-05	0.113295	7.16e-05	7.16e-05	3.47187	0.111098	4.70454	0.196054	0.140432	0.367791	0.614259	1.59059	0.342028	7.16e-05	4.15672	0.135121	0.13486	7.16e-05	7.16e-05	7.16e-05	0.166045	0.120447	1.65935	7.16e-05	1.19474	0.102561	7.16e-05	1.76558	0.214019	0.133445	7.16e-05	0.207212
T114CR1A	0.474573	7.16e-05	0.182154	0.0933035	0.286981	7.16e-05	0.422263	3.80934	7.16e-05	0.296373	7.16e-05	7.16e-05	0.221893	3.87371	0.0940299	4.76638	0.265858	0.219212	0.462089	0.706482	1.40659	0.435563	7.16e-05	3.27242	0.139243	7.16e-05	7.16e-05	7.16e-05	7.16e-05	7.16e-05	0.0844961	1.46374	7.16e-05	1.17848	0.408648	0.272057	3.24654	0.313527	0.183926	7.16e-05	0.180952
T114CR2A	0.322044	0.285748	7.16e-05	7.16e-05	0.221209	7.16e-05	7.16e-05	3.56883	0.0864746	7.16e-05	7.16e-05	7.16e-05	7.16e-05	3.40013	0.133136	3.93711	0.235859	0.133391	0.402641	0.80326	1.61311	0.380921	7.16e-05	4.10446	0.101883	0.140776	7.16e-05	7.16e-05	7.16e-05	0.163973	0.112256	2.0015	7.16e-05	1.4176	0.340347	7.16e-05	2.68982	0.253961	0.276325	7.16e-05	0.249434
T114CR3A	0.275637	0.334938	0.0739514	7.16e-05	0.211779	0.123097	0.354058	3.31909	0.0834438	7.16e-05	0.14442	7.16e-05	0.161129	3.36804	0.106446	4.43303	0.177032	0.135182	0.342265	0.667587	1.39214	0.310023	7.16e-05	4.32179	0.130439	0.13534	7.16e-05	7.16e-05	7.16e-05	0.132912	0.0988247	1.45226	2.60606	1.01884	0.093123	7.16e-05	2.2148	7.16e-05	0.159884	7.16e-05	0.171314
T144CR1A	0.35322	7.16e-05	0.179967	0.0850722	0.263581	7.16e-05	0.447865	3.84363	7.16e-05	0.307751	7.16e-05	7.16e-05	0.159955	3.77332	0.0942532	3.78534	0.292077	0.20585	0.469092	7.16e-05	1.37902	0.453249	7.16e-05	3.36265	0.140466	7.16e-05	7.16e-05	7.16e-05	7.16e-05	0.0944866	0.0865125	1.35353	7.16e-05	1.3459	0.441998	0.251444	3.30961	0.306163	0.199631	7.16e-05	0.156067
T144CR2A	0.253712	0.3875	0.0846075	0.0731254	0.303214	7.16e-05	0.370296	3.71187	0.0834299	7.16e-05	0.177637	7.16e-05	0.175048	3.31796	0.140258	4.60145	0.228323	0.175679	0.401815	0.827758	1.4584	0.369977	7.16e-05	3.79159	0.101784	7.16e-05	7.16e-05	7.16e-05	7.16e-05	0.178367	0.118545	1.97628	7.16e-05	1.3891	0.358637	7.16e-05	2.8127	0.238381	0.262854	7.16e-05	0.211529
T144CR3A	0.363558	0.374174	0.0965747	7.16e-05	0.282253	7.16e-05	0.406481	3.64113	0.0931346	0.287737	7.16e-05	7.16e-05	7.16e-05	3.57719	0.112047	4.58681	0.188478	0.148229	0.349501	0.745676	1.37296	0.314879	7.16e-05	3.69269	0.131144	7.16e-05	7.16e-05	7.16e-05	7.16e-05	0.128292	7.16e-05	1.35453	2.63233	1.03065	0.0891453	7.16e-05	2.48846	0.134882	0.151255	7.16e-05	0.147791
T0R1B	0.176847	0.525434	7.16e-05	0.155271	0.255643	0.0695151	0.0818035	2.46768	7.16e-05	0.216126	7.16e-05	7.16e-05	7.16e-05	2.73243	7.16e-05	1.97476	0.0919611	0.125937	0.292361	7.16e-05	1.23682	0.321914	0.224262	5.35827	0.0859645	0.990484	0.605482	7.16e-05	0.0404451	7.16e-05	7.16e-05	0.163583	7.16e-05	0.812497	0.241589	0.521634	1.86166	0.42917	0.0742086	0.324847	0.310298
T0R2B	0.2403	0.427164	7.16e-05	0.146502	7.16e-05	7.16e-05	0.0814656	2.23016	7.16e-05	0.0642404	7.16e-05	0.808913	7.16e-05	3.45473	7.16e-05	1.79556	0.0897093	0.137776	0.303906	7.16e-05	1.08256	0.30785	0.206733	5.62614	0.0749216	0.757508	0.546381	7.16e-05	0.050606	7.16e-05	7.16e-05	0.178322	7.16e-05	0.689948	0.22386	0.481678	1.97469	0.323089	7.16e-05	0.306502	0.224453
T0R3B	0.216873	0.412665	7.16e-05	7.16e-05	7.16e-05	7.16e-05	0.101136	7.16e-05	7.16e-05	7.16e-05	7.16e-05	7.16e-05	7.16e-05	2.78262	7.16e-05	1.56413	0.0395195	0.0929436	0.203188	7.16e-05	1.0446	0.169383	0.142262	5.39921	0.0467158	0.85667	0.384202	7.16e-05	0.0438962	7.16e-05	7.16e-05	7.16e-05	7.16e-05	0.764846	0.187978	0.390885	1.62876	0.294696	7.16e-05	0.271589	0.19126
T120CR1B	0.191315	0.348173	7.16e-05	7.16e-05	7.16e-05	7.16e-05	0.168271	7.16e-05	7.16e-05	7.16e-05	7.16e-05	1.43794	0.0639883	2.34268	7.16e-05	2.10112	7.16e-05	0.0958741	0.159599	7.16e-05	0.59644	0.0822997	7.16e-05	6.60144	0.0453575	0.468205	7.16e-05	0.247607	0.0582372	0.198497	7.16e-05	0.409788	7.16e-05	0.542552	0.100942	0.047593	1.50329	0.133056	7.16e-05	0.0340814	0.138693
T120CR3B	0.16082	0.347508	7.16e-05	7.16e-05	7.16e-05	7.16e-05	0.186755	7.16e-05	7.16e-05	0.204296	7.16e-05	1.34421	7.16e-05	1.80207	0.0392996	2.61004	0.0364233	0.0988104	0.180685	7.16e-05	0.577892	0.0950723	7.16e-05	5.85096	0.075941	0.436634	7.16e-05	7.16e-05	0.0491008	0.188758	7.16e-05	0.408083	7.16e-05	0.450384	0.127837	0.0884273	1.76416	0.196799	0.0695961	7.16e-05	0.157875
T120CR2B	0.18115	0.36213	7.16e-05	7.16e-05	0.142164	0.0346448	0.162822	7.16e-05	7.16e-05	7.16e-05	7.16e-05	0.796514	0.0563197	1.63111	7.16e-05	2.48924	0.0567818	0.0823607	0.196895	7.16e-05	0.622842	0.103645	7.16e-05	5.83263	0.0460667	0.377404	7.16e-05	7.16e-05	0.0597665	0.182324	7.16e-05	0.441521	7.16e-05	0.524944	0.144522	0.104736	1.69108	0.154707	0.0786359	0.0418022	0.19011
T220CR1B	0.215378	0.227307	0.0559495	7.16e-05	0.149262	7.16e-05	0.184902	7.16e-05	7.16e-05	7.16e-05	7.16e-05	1.1592	0.048813	2.15142	7.16e-05	2.61659	0.0577579	0.0863606	0.197587	0.34115	0.632907	0.145818	7.16e-05	5.57184	0.0756938	0.298802	7.16e-05	0.306753	0.0527865	0.202555	0.0865392	0.505196	7.16e-05	0.50572	0.106213	0.0712792	1.48631	0.0801156	7.16e-05	7.16e-05	0.147139
T220CR2B	0.177659	0.328992	0.0557116	7.16e-05	0.155698	7.16e-05	0.239173	7.16e-05	7.16e-05	0.054806	7.16e-05	1.40107	7.16e-05	2.19001	7.16e-05	2.64677	0.0342675	0.0840768	0.192394	7.16e-05	0.434806	0.112242	7.16e-05	6.78767	0.0818173	0.276496	7.16e-05	0.324299	0.0584915	0.216032	7.16e-05	0.458288	7.16e-05	0.443281	0.119086	0.0765088	1.7918	0.0992985	7.16e-05	7.16e-05	0.0084621
T220CR3B	0.248167	0.0507345	0.0661941	7.16e-05	0.207218	0.0808174	0.264871	2.24778	7.16e-05	0.063235	7.16e-05	1.48908	7.16e-05	2.36684	7.16e-05	3.00456	0.0561664	0.111994	0.223091	7.16e-05	0.625911	0.11721	7.16e-05	4.66563	0.0771496	0.47021	7.16e-05	0.404738	0.0699542	0.238144	0.0948026	0.584791	1.6264	0.633802	0.133986	0.0731234	1.80501	0.129627	7.16e-05	7.16e-05	0.166544
T320CR1B	0.130461	0.178427	0.0339232	7.16e-05	0.0805397	7.16e-05	0.238377	7.16e-05	0.0506922	0.0500135	7.16e-05	1.02632	7.16e-05	2.64513	7.16e-05	3.14547	0.0832675	0.0868137	0.139084	7.16e-05	0.407385	7.16e-05	7.16e-05	6.98847	0.0921929	0.29132	7.16e-05	0.315847	0.0475138	0.161257	7.16e-05	0.530147	7.16e-05	0.332362	7.16e-05	7.16e-05	1.49206	7.16e-05	7.16e-05	7.16e-05	0.0084621
T320CR2B	0.173797	7.16e-05	7.16e-05	7.16e-05	0.0741361	7.16e-05	0.189485	7.16e-05	7.16e-05	7.16e-05	7.16e-05	1.08649	7.16e-05	1.7125	0.0529967	3.27009	0.0755448	0.125069	0.190443	0.559114	0.571938	0.107343	7.16e-05	6.67019	0.0952478	0.432189	7.16e-05	7.16e-05	0.0676816	0.22068	0.0772359	0.784425	7.16e-05	0.518604	7.16e-05	7.16e-05	1.39259	7.16e-05	7.16e-05	7.16e-05	0.0084621
T320CR3B	0.160941	0.130602	0.0293714	7.16e-05	7.16e-05	7.16e-05	0.22081	7.16e-05	7.16e-05	0.0485681	7.16e-05	1.41646	7.16e-05	2.46125	0.0642075	3.1853	0.0869677	0.0803362	0.123191	7.16e-05	0.382316	7.16e-05	7.16e-05	6.84422	0.106591	0.269616	7.16e-05	7.16e-05	0.0381821	0.1688	7.16e-05	0.541081	7.16e-05	0.322966	7.16e-05	7.16e-05	1.49043	7.16e-05	7.16e-05	7.16e-05	0.100306
T420CR1B	0.218901	0.452958	7.16e-05	7.16e-05	0.10658	7.16e-05	0.40081	7.16e-05	7.16e-05	0.131883	0.13291	1.30428	0.0749252	3.40128	0.0571014	2.94003	7.16e-05	0.121094	0.175955	7.16e-05	0.458178	7.16e-05	7.16e-05	5.09351	0.101588	0.304094	7.16e-05	0.349038	0.0727177	0.384086	0.110102	0.560322	7.16e-05	0.503029	7.16e-05	0.0389699	1.71263	7.16e-05	0.091043	7.16e-05	0.0084621
T420CR2B	0.153118	0.299704	0.0638635	7.16e-05	0.124751	7.16e-05	0.557788	1.36499	7.16e-05	0.140166	0.13919	1.49661	0.0680594	2.02958	7.16e-05	2.37731	7.16e-05	0.108223	0.199402	0.552153	0.214517	0.0961969	7.16e-05	6.95288	0.0422299	0.172503	7.16e-05	7.16e-05	0.0416893	0.206884	7.16e-05	0.288276	7.16e-05	0.367981	0.102803	0.151267	1.81544	0.0664444	0.0873884	7.16e-05	0.150915
T420CR3B	0.125528	0.275358	7.16e-05	7.16e-05	0.117068	7.16e-05	0.304698	1.29664	7.16e-05	0.160169	0.146657	1.4251	0.0230431	1.84521	0.0385503	2.19701	7.16e-05	0.0925744	0.104478	1.45073	0.355425	0.0742981	0.0694969	6.52596	0.0998036	0.299162	7.16e-05	7.16e-05	0.0486311	0.285098	7.16e-05	0.363628	2.13732	0.558906	0.140414	0.034014	1.42259	7.16e-05	0.0943191	7.16e-05	0.142299
T44CR1B	0.286615	0.347169	7.16e-05	0.0544348	0.374619	0.058468	0.0990771	2.49388	0.0659253	0.290457	7.16e-05	1.19197	0.102614	2.99962	7.16e-05	2.7765	0.09754	0.128548	0.270985	7.16e-05	0.689845	0.22371	7.16e-05	4.73939	0.161922	0.517124	7.16e-05	7.16e-05	0.0924015	0.0685692	7.16e-05	0.416402	1.63893	0.599994	0.202962	0.150872	1.58234	0.234989	0.248652	7.16e-05	0.202906
T44CR2B	0.241277	0.284127	7.16e-05	7.16e-05	7.16e-05	0.0695158	0.0669141	2.05881	0.0396019	0.217707	7.16e-05	1.35627	0.0681917	2.76194	7.16e-05	2.71165	0.0754313	0.103967	0.212076	7.16e-05	0.607431	0.163368	7.16e-05	4.81216	0.114558	0.422825	7.16e-05	7.16e-05	0.0765096	0.0261552	7.16e-05	0.377971	2.12429	0.538677	0.155521	0.0770988	1.45169	0.205248	0.175784	7.16e-05	0.158594
T44CR3B	0.172553	0.323463	7.16e-05	7.16e-05	0.251154	0.0762928	0.119399	1.91433	0.0859112	7.16e-05	7.16e-05	1.126	0.0975161	2.65915	7.16e-05	2.81884	0.108725	0.139375	0.265963	7.16e-05	0.658101	0.214612	7.16e-05	4.95529	0.0979953	0.387996	7.16e-05	7.16e-05	0.0898832	0.0611274	7.16e-05	0.418179	1.80214	0.519769	0.184143	0.174069	1.58152	0.160921	0.211672	7.16e-05	0.225759
T74CR1B	0.210494	0.253384	7.16e-05	0.0531995	7.16e-05	0.0385893	0.144301	2.14456	0.0566484	7.16e-05	7.16e-05	1.21223	0.026776	2.69954	7.16e-05	2.99821	0.0843924	0.0992035	0.211728	7.16e-05	0.517861	0.18519	7.16e-05	5.2083	0.0657953	0.355184	7.16e-05	7.16e-05	0.0712395	7.16e-05	7.16e-05	0.374541	2.16735	0.538543	0.161917	0.142681	1.78636	0.177146	0.151704	7.16e-05	0.193816
T74CR2B	0.139811	0.304794	7.16e-05	7.16e-05	7.16e-05	0.0534585	0.134459	1.96257	7.16e-05	7.16e-05	7.16e-05	1.25001	0.0793593	2.68205	7.16e-05	3.01564	0.078472	0.0965377	0.197121	7.16e-05	0.546957	0.122679	7.16e-05	5.5196	0.0409532	0.331326	7.16e-05	7.16e-05	0.0677152	7.16e-05	7.16e-05	0.352187	7.16e-05	0.482287	0.0285326	0.107015	1.72185	0.122642	0.155477	7.16e-05	0.161903
T74CR3B	0.190881	0.243274	7.16e-05	7.16e-05	7.16e-05	0.0398322	0.119179	1.97492	7.16e-05	7.16e-05	7.16e-05	1.44974	0.0946386	2.76926	7.16e-05	3.03437	0.0786083	0.113569	0.224701	7.16e-05	0.68451	0.157596	7.16e-05	5.39544	0.0455236	0.371768	7.16e-05	7.16e-05	0.0693024	7.16e-05	7.16e-05	0.352389	7.16e-05	0.548252	0.0627378	0.133626	1.68621	0.122721	0.174301	7.16e-05	0.150017
T94CR1B	0.15323	0.27906	7.16e-05	7.16e-05	7.16e-05	0.046265	0.127868	1.71808	7.16e-05	7.16e-05	7.16e-05	1.55511	0.0783964	2.60963	7.16e-05	2.94975	0.0782448	0.0939765	0.198761	7.16e-05	0.43438	0.0846676	7.16e-05	5.70908	0.0301611	0.253707	7.16e-05	7.16e-05	0.0700882	7.16e-05	7.16e-05	0.351193	7.16e-05	0.426264	0.0336196	0.102863	1.6003	0.0925157	0.141507	7.16e-05	0.132459
T94CR2B	0.182838	7.16e-05	7.16e-05	7.16e-05	7.16e-05	0.0762597	0.147059	1.94592	7.16e-05	7.16e-05	0.0949522	1.64915	0.062551	2.43508	0.0324215	3.08303	0.0929789	0.146287	0.257209	7.16e-05	0.457793	0.17213	7.16e-05	5.9668	0.0808769	0.391623	7.16e-05	7.16e-05	0.0743053	0.0544762	7.16e-05	0.522719	7.16e-05	0.482387	0.0558553	0.0996521	1.78467	0.10375	0.123999	7.16e-05	0.131027
T94CR3B	0.151401	0.168693	7.16e-05	7.16e-05	7.16e-05	0.0881785	0.139173	1.87723	7.16e-05	0.173336	7.16e-05	1.2905	0.0194894	2.28526	7.16e-05	3.28656	0.0905175	0.0986152	0.21455	7.16e-05	0.513484	0.157725	7.16e-05	5.70208	0.0945691	0.466324	7.16e-05	7.16e-05	0.0656673	0.055406	7.16e-05	0.58091	2.33192	0.529294	0.0432209	0.0442226	1.81557	0.112614	0.133445	7.16e-05	0.113154
T114CR1B	0.151154	0.183494	7.16e-05	7.16e-05	7.16e-05	7.16e-05	0.140841	1.81503	7.16e-05	0.292806	7.16e-05	0.634223	0.0189218	2.33742	7.16e-05	3.37395	0.0870228	0.13349	0.219779	7.16e-05	0.444666	0.167609	7.16e-05	5.70287	0.0913666	0.399475	7.16e-05	7.16e-05	0.0652318	0.0786372	7.16e-05	0.590326	2.23116	0.451943	0.0530655	0.0386123	1.74248	0.0877908	0.13639	7.16e-05	0.123828
T114CR2B	0.130315	0.279042	7.16e-05	0.0808378	7.16e-05	0.0326203	0.123572	2.00201	0.0621276	7.16e-05	7.16e-05	7.16e-05	0.0350512	2.57603	7.16e-05	2.7508	0.0741763	0.0986225	0.239684	7.16e-05	0.726394	0.175343	7.16e-05	5.41796	0.0526979	0.531619	7.16e-05	7.16e-05	0.0682441	7.16e-05	7.16e-05	0.27417	7.16e-05	0.648466	0.168424	0.230356	1.92672	0.175201	0.125364	7.16e-05	0.142676
T114CR3B	0.121271	0.195915	7.16e-05	0.136914	7.16e-05	7.16e-05	0.076039	2.16218	7.16e-05	7.16e-05	7.16e-05	7.16e-05	0.0320813	2.75171	7.16e-05	2.42727	0.0503585	0.0690896	0.292077	7.16e-05	1.06082	0.239618	7.16e-05	5.23067	0.0208454	0.698969	7.16e-05	7.16e-05	0.0655877	7.16e-05	7.16e-05	0.210545	7.16e-05	0.812537	0.212083	0.398886	2.10859	0.275454	0.106273	7.16e-05	0.196479
T144CR1B	0.186449	7.16e-05	7.16e-05	0.241453	7.16e-05	7.16e-05	0.0726592	2.03869	7.16e-05	7.16e-05	7.16e-05	7.16e-05	0.0437698	2.55354	7.16e-05	2.09847	0.088843	0.10345	0.218216	7.16e-05	0.797551	0.136012	7.16e-05	5.40876	7.16e-05	0.644318	7.16e-05	7.16e-05	0.0597224	7.16e-05	7.16e-05	7.16e-05	7.16e-05	0.658951	0.170462	0.490764	1.98382	0.279564	0.0833278	7.16e-05	0.266028
T144CR2B	0.0727089	0.242013	7.16e-05	7.16e-05	0.132117	7.16e-05	0.143063	1.62796	7.16e-05	7.16e-05	7.16e-05	0.808301	0.038551	2.40312	7.16e-05	2.87417	7.16e-05	0.0351896	0.124121	7.16e-05	0.462979	0.112173	7.16e-05	6.20488	0.0881883	0.350512	7.16e-05	7.16e-05	0.0587792	7.16e-05	7.16e-05	0.344562	7.16e-05	0.438482	0.0944648	0.0749546	1.90941	0.0965294	0.136125	7.16e-05	0.111166
T144CR3B	0.0978231	0.260929	7.16e-05	7.16e-05	7.16e-05	0.0692769	0.108436	1.62037	7.16e-05	7.16e-05	7.16e-05	1.4072	0.0246041	2.29625	7.16e-05	2.97187	0.0565794	0.056531	0.130389	7.16e-05	0.470005	0.121316	7.16e-05	6.00868	0.0792665	0.349465	7.16e-05	7.16e-05	0.0644278	7.16e-05	7.16e-05	0.305964	7.16e-05	0.493422	0.112413	0.122632	1.82485	0.0787194	0.125758	7.16e-05	0.16756

## Sheet: 2013-14 temp combined
	1-Butanol, 2-methyl-	1-Butanol, 2-methyl-, acetate	1-Butanol, 3-methyl-, acetate	1-Propanol, 2-methyl-	2-Buten-1-ol, 3-methyl-, acetate	2-Butenal, 2-methyl-	2-Butene-1,4-diol, diacetate	2-Butenoic acid, 2-methyl-, ethyl ester	2-Butenoic acid, ethyl ester, (Z)-	2-Pentanol, propanoate	2-Propen-1-ol, 2-methyl-, acetate	2,3-Butanediol, diacetate	terpene(1)	3-Hexen-1-ol, acetate, (E/Z)-	3-Methoxy-2,2-dimethyloxirane	3-Octen-1-ol, acetate, (Z)-	4-Hexen-1-ol, acetate, (Z)-	4-Penten-1-yl acetate	9-Decen-1-yl acetate	Acetic acid	Acetic acid ethenyl ester	Acetic acid, 1-methylethyl ester	Acetic acid, 2-methylpropyl ester	Acetic acid, 2-phenylethyl ester	Acetic acid, butyl ester	Acetic acid, heptyl ester	Acetic acid, hexyl ester	Acetic acid, pentyl ester	Acetic acid, phenylmethyl ester	Benzoic acid, ethyl ester	Butanenitrile, 3-methyl-	Butanoic acid, 2-methyl-, ethyl ester	Butanoic acid, 2-methyl-, methyl ester	Butanoic acid, 2-methyl-, propyl ester	Butanoic acid, 2-methylbutyl ester	Butanoic acid, 2-methylpropyl ester	Butanoic acid, 3-methyl-, ethyl ester	Butanoic acid, butyl ester	Butanoic acid, methyl ester	Butanoic acid, propyl ester	Decanoic acid, ethyl ester	Dimethyl sulfide	Disulfide, dimethyl	Ethyl (methylthio)acetate	Ethyl Acetate	Eucalyptol	Formic acid, butyl ester	Heptanoic acid, ethyl ester	Hexanoic acid, 2-methylpropyl ester
	C1	C2	C3	C4	C5	C6	C7	C8	C9	C10	C11	C12	C13	C14	C15	C16	C17	C18	C20	C21	C22	C23	C24	C25	C26	C27	C28	C29	C30	C31	C32	C33	C34	C35	C36	C37	C38	C39	C40	C41	C42	C43	C44	C45	C46	C47	C48	C49	C50
T0R1A	0.292951	5.22422	0.0084621	0.0084621	0.390245	0.0084621	0.0084621	0.0084621	0.0084621	0.363151	0.445969	0.0084621	0.0084621	0.0084621	2.29375	0.0084621	0.310251	0.175972	0.0084621	0.774609	0.0084621	0.729318	0.0084621	0.0084621	3.55418	0.0084621	0.0084621	0.0084621	0.0084621	0.0084621	0.0084621	2.50372	0.0084621	0.0084621	0.302508	0.768146	0.0084621	0.0084621	3.24404	0.405991	0.0084621	0.0084621	0.413644	0.0084621	3.51106	0.290084	0.0084621	0.0084621	0.0084621
T0R2A	0.41073	5.95253	0.0084621	0.0084621	0.470571	0.0084621	0.0084621	0.0084621	0.0084621	0.447696	0.544826	0.0084621	0.0084621	0.0084621	2.38755	0.0666203	0.372488	0.206841	0.0084621	1.07161	0.0084621	0.996294	0.0084621	0.0084621	3.5325	0.0084621	0.0084621	0.0084621	0.0084621	0.0084621	0.0084621	2.64806	0.0084621	0.0084621	0.278053	0.796352	0.0084621	0.0084621	3.26589	0.463721	0.0084621	0.0084621	0.239594	0.0084621	2.5135	0.341133	0.0084621	0.0084621	0.0084621
T0R3A	0.369449	5.67875	0.0084621	0.0084621	0.440994	0.0084621	0.0084621	0.0084621	0.0084621	0.416801	0.508589	0.0084621	0.0084621	0.0084621	2.35039	0.073739	0.349537	0.195371	0.0084621	0.967072	0.0084621	0.901949	0.0084621	0.0084621	3.53891	0.0084621	0.0084621	0.0084621	0.0084621	0.0084621	0.0084621	2.59173	0.0084621	0.0084621	0.287596	0.785122	0.0084621	0.0084621	3.25562	0.442039	0.0084621	0.0084621	0.318218	0.0084621	2.93807	0.322169	0.0084621	0.0084621	0.0084621
T0R1B	0.176847	0.0084621	0.640314	0.52616	0.525434	0.0084621	0.0084621	0.0084621	0.0084621	0.155271	0.0084621	0.128326	0.0084621	0.0818035	2.46768	0.0084621	0.216126	0.0084621	0.0861036	0.0084621	0.0084621	0.0084621	0.0084621	0.0084621	2.73243	0.322676	0.0084621	1.12771	0.381575	0.0084621	0.0084621	1.97476	1.78752	0.0919611	0.125937	0.292361	0.0084621	0.0084621	1.23682	0.321914	0.0084621	0.228917	0.224262	0.0084621	5.35827	0.0859645	3.47693	0.0084621	0.0084621
T0R2B	0.2403	0.0084621	0.627761	0.439094	0.427164	0.0084621	0.0084621	0.0084621	0.0084621	0.146502	0.0084621	0.132469	0.0084621	0.0814656	2.23016	0.0084621	0.0642404	0.0084621	0.1173	0.0084621	0.0084621	0.0084621	0.0084621	0.0084621	3.45473	0.370459	0.0084621	1.14129	0.374878	0.0084621	0.0084621	1.79556	1.68546	0.0897093	0.137776	0.303906	0.0084621	0.0084621	1.08256	0.30785	0.0084621	0.281558	0.206733	0.0084621	5.62614	0.0749216	2.55776	0.0084621	0.0084621
T0R3B	0.216873	0.0084621	0.545845	0.508327	0.412665	0.0084621	0.0084621	0.0084621	0.0084621	0.0084621	0.0084621	0.0819442	0.0084621	0.101136	0.0084621	0.0084621	0.0084621	0.0084621	0.137112	0.0084621	0.0084621	0.0084621	0.0084621	0.0084621	2.78262	0.314666	0.0084621	1.01723	0.406313	0.0084621	0.0084621	1.56413	1.54901	0.0395195	0.0929436	0.203188	0.0084621	0.0084621	1.0446	0.169383	0.0084621	0.316122	0.142262	0.0084621	5.39921	0.0467158	4.75575	0.0084621	0.0084621
T120CR1A	0.27524	5.48606	0.0084621	0.0084621	0.0084621	0.088847	0.0084621	0.0532489	0.0084621	0.0912141	0.363377	0.0084621	0.0084621	0.0084621	3.15215	0.0975891	0.645254	0.201155	0.0084621	0.0084621	0.0084621	0.612805	0.0084621	0.0084621	3.45083	0.0084621	0.0084621	0.0084621	0.0084621	0.0671761	0.0084621	4.32812	0.0084621	0.0084621	0.152599	0.325092	0.630515	0.0084621	1.58379	0.137023	0.0084621	0.0084621	0.0084621	0.0084621	3.62005	0.196406	0.0084621	0.0084621	0.0084621
T120CR3A	0.45492	6.0173	0.0084621	0.0084621	0.0084621	0.146744	0.0084621	0.0755002	0.0084621	0.128873	0.464127	0.0084621	0.0084621	0.0084621	3.66808	0.0852201	0.703138	0.240794	0.0084621	0.0084621	0.0084621	0.516834	0.0084621	0.0084621	2.87094	0.0084621	0.0084621	0.0084621	0.0084621	0.0900443	0.0084621	3.92901	0.0084621	0.0084621	0.238212	0.508665	0.656453	0.0084621	2.172	0.288543	0.0084621	0.0084621	0.0084621	0.0084621	2.2703	0.225645	0.0084621	0.0084621	0.0084621
T120CR2A	0.387577	5.79029	0.0084621	0.0084621	0.0084621	0.12504	0.0084621	0.0667808	0.0084621	0.1141	0.423368	0.0084621	0.0084621	0.0084621	3.45281	0.0906914	0.678323	0.224416	0.0084621	0.0084621	0.0084621	0.559802	0.0084621	0.0084621	3.13173	0.0084621	0.0084621	0.0084621	0.0084621	0.0809301	0.0084621	4.1028	0.0084621	0.0084621	0.205597	0.438777	0.644947	0.0084621	1.93919	0.235367	0.0084621	0.0084621	0.0084621	0.0084621	2.92701	0.213387	0.0084621	0.0084621	0.0084621
T120CR1B	0.191315	0.0084621	0.731274	0.0084621	0.348173	0.0084621	0.0084621	0.0084621	0.0084621	0.0084621	0.0084621	0.0367487	0.0084621	0.168271	0.0084621	0.0084621	0.0084621	0.0084621	0.0750949	1.43794	0.0084621	0.0084621	2.63019	0.0639883	2.34268	0.331959	0.0084621	0.915907	0.313847	0.0084621	0.0084621	2.10112	1.60291	0.0084621	0.0958741	0.159599	0.0084621	0.0084621	0.59644	0.0822997	0.0084621	0.343086	0.0084621	0.0084621	6.60144	0.0453575	0.0084621	0.260615	0.0938139
T120CR3B	0.16082	0.0084621	0.810423	0.768285	0.347508	0.0084621	0.0084621	0.0084621	0.0084621	0.0084621	0.0084621	0.0396156	0.0084621	0.186755	0.0084621	0.0084621	0.0084621	0.0084621	0.0612368	1.34421	0.0084621	0.0084621	3.06222	0.0084621	1.80207	0.323728	0.0084621	0.973921	0.328113	0.0084621	0.0084621	2.61004	1.40606	0.0364233	0.0988104	0.180685	0.0084621	0.0084621	0.577892	0.0950723	0.0084621	0.356385	0.0084621	0.0084621	5.85096	0.075941	2.72319	0.222377	0.0648849
T120CR2B	0.18115	0.0084621	0.732141	0.509399	0.36213	0.0084621	0.0084621	0.0084621	0.0084621	0.0084621	0.0084621	0.0397803	0.0084621	0.162822	0.0084621	0.0084621	0.0084621	0.0084621	0.0858598	0.796514	0.0084621	0.0084621	3.22688	0.0563197	1.63111	0.340068	0.0084621	0.981005	0.300505	0.0084621	0.0084621	2.48924	1.39967	0.0567818	0.0823607	0.196895	0.0084621	0.0084621	0.622842	0.103645	0.0084621	0.455073	0.0084621	0.0084621	5.83263	0.0460667	3.25292	0.254945	0.0973408
T220CR1A	0.329594	5.33116	0.0084621	0.0084621	0.0084621	0.120074	0.0084621	0.0988649	0.0084621	0.0084621	0.353808	0.0084621	0.0084621	0.0084621	3.54345	0.0084621	0.631932	0.206275	0.0084621	0.0084621	0.0084621	0.551148	0.0084621	0.0084621	3.73065	0.0084621	0.0084621	0.0084621	0.0084621	0.0896337	0.0084621	4.05005	0.0084621	0.0084621	0.155612	0.287853	1.27986	0.0084621	1.06731	0.117967	0.0084621	0.0084621	0.0084621	0.0084621	3.35705	0.192818	0.0084621	0.0084621	0.0084621
T220CR2A	0.398482	4.52301	0.0084621	0.0084621	0.27781	0.122622	0.0084621	0.0753462	0.0084621	0.0084621	0.407456	0.0084621	0.0084621	0.0084621	3.69671	0.0902218	0.0084621	0.213186	0.0084621	0.0084621	0.0084621	0.48775	0.0084621	0.0084621	3.97524	0.0084621	0.0084621	0.0084621	0.0084621	0.104675	0.0084621	4.3725	0.0084621	0.0084621	0.172212	0.37188	1.02484	0.0084621	1.52806	0.159401	0.0084621	0.0084621	0.0084621	0.0084621	3.26924	0.167722	0.0084621	0.0084621	0.0084621
T220CR3A	0.27538	5.38321	0.0084621	0.0084621	0.0450393	0.127126	0.0084621	0.075002	0.0084621	0.0084621	0.241636	0.0084621	0.0084621	0.0084621	3.33766	0.0356758	0.417467	0.0084621	0.0084621	0.0084621	0.0084621	0.550352	0.0084621	0.0084621	3.01891	0.0084621	0.0084621	0.0084621	0.0084621	0.106392	0.0084621	4.56503	0.0084621	0.0084621	0.172916	0.355148	1.17913	0.0084621	1.1818	0.179252	0.0084621	0.0084621	0.0084621	0.0084621	3.91109	0.153717	0.0084621	0.0084621	0.0084621
T220CR1B	0.215378	0.0084621	0.738356	0.718948	0.227307	0.0084621	0.0084621	0.0559495	0.0084621	0.0084621	0.149262	0.0533417	0.0084621	0.184902	0.0084621	0.0084621	0.0084621	0.0084621	0.101356	1.1592	0.0084621	0.0084621	2.67649	0.0084621	2.15142	0.298074	0.0084621	0.882557	0.259685	0.0084621	0.0084621	2.61659	1.55973	0.0577579	0.0863606	0.197587	0.0084621	0.0084621	0.632907	0.145818	0.0084621	0.240337	0.0084621	0.0084621	5.57184	0.0756938	3.84513	0.210809	0.112003
T220CR2B	0.177659	0.0084621	0.921864	0.785339	0.328992	0.0084621	0.0084621	0.0557116	0.0084621	0.0084621	0.155698	0.0398201	0.0084621	0.239173	0.0084621	0.0084621	0.054806	0.0084621	0.135951	1.40107	0.0084621	0.0084621	3.2044	0.0084621	2.19001	0.33197	0.0084621	0.856541	0.285887	0.0084621	0.0084621	2.64677	1.30786	0.0342675	0.0840768	0.192394	0.0084621	0.0084621	0.434806	0.112242	0.0084621	0.398148	0.0084621	0.0084621	6.78767	0.0818173	0.0084621	0.273453	0.104698
T220CR3B	0.248167	0.0084621	0.980322	0.533384	0.0507345	0.0084621	0.0084621	0.0661941	0.0084621	0.0084621	0.207218	0.0517677	0.0084621	0.264871	0.0084621	0.0084621	0.063235	0.0084621	0.158291	1.48908	0.0084621	0.0084621	0.0084621	0.0084621	2.36684	0.365912	0.0084621	1.02647	0.303409	0.0084621	0.0084621	3.00456	1.79235	0.0561664	0.111994	0.223091	0.0084621	0.0084621	0.625911	0.11721	0.0084621	0.469527	0.0084621	0.0084621	4.66563	0.0771496	3.20168	0.3011	0.126484
T320CR1A	0.295147	4.40308	0.0084621	0.0084621	0.0084621	0.048714	0.0084621	0.0824321	0.0084621	0.0084621	0.292217	0.0084621	0.0084621	0.0084621	3.5731	0.0084621	0.511221	0.0084621	0.0084621	0.0084621	0.0084621	0.474356	0.0084621	0.0084621	3.57965	0.0084621	0.0084621	0.0084621	0.0084621	0.111678	0.0084621	4.60065	0.0084621	0.0618114	0.16082	0.297551	1.534	0.0084621	0.898405	0.211471	0.0084621	0.0084621	0.0084621	0.0084621	4.0237	0.188535	0.0084621	0.0084621	0.0084621
T320CR2A	0.390288	5.05326	0.0084621	0.0084621	0.0084621	0.0913132	0.0084621	0.126519	0.0084621	0.0084621	0.2839	0.0084621	0.0084621	0.480554	3.69171	0.0887414	0.151371	0.225951	0.0084621	1.29971	0.0084621	0.552155	0.0084621	0.0084621	3.8233	0.0084621	0.163415	0.0084621	0.0084621	0.128217	0.0084621	3.89584	0.0084621	0.105862	0.167229	0.326824	1.24771	0.0084621	1.19276	0.173803	0.0084621	0.0084621	0.0084621	0.0084621	3.4575	0.165478	0.0084621	0.0084621	0.0084621
T320CR3A	0.378933	4.34638	0.0084621	0.0084621	0.0084621	0.113218	0.0084621	0.0916392	0.0084621	0.0084621	0.377485	0.0084621	0.0084621	0.461306	3.69061	0.111161	0.659287	0.215735	0.0084621	1.17858	0.0084621	0.490718	0.0084621	0.0084621	3.97954	0.0084621	0.16306	0.0084621	0.0084621	0.129781	0.0084621	4.66814	0.0084621	0.0729741	0.222067	0.40392	1.26831	0.0084621	1.25526	0.239283	0.0084621	0.0084621	0.0084621	0.0084621	3.29596	0.159729	0.0084621	0.0084621	0.0084621
T320CR1B	0.130461	0.0084621	0.79472	0.283746	0.178427	0.0084621	0.0084621	0.0339232	0.0084621	0.0084621	0.0805397	0.0419683	0.0084621	0.238377	0.0084621	0.0506922	0.0500135	0.0084621	0.0084621	1.02632	0.0084621	0.0084621	0.0084621	0.0084621	2.64513	0.219786	0.0084621	0.61742	0.266019	0.0084621	0.0084621	3.14547	1.21403	0.0832675	0.0868137	0.139084	0.0084621	0.0201332	0.407385	0.0084621	0.0084621	0.286583	0.0084621	0.0084621	6.98847	0.0921929	2.57461	0.201247	0.0889598
T320CR2B	0.173797	0.0084621	0.873507	0.299166	0.0084621	0.0084621	0.0084621	0.0084621	0.0084621	0.0084621	0.0741361	0.0084621	0.0084621	0.189485	0.0084621	0.0084621	0.0084621	0.0084621	0.0084621	1.08649	0.0084621	0.0084621	0.0084621	0.0084621	1.7125	0.311879	0.0084621	0.864008	0.225148	0.0529967	0.0084621	3.27009	1.67194	0.0755448	0.125069	0.190443	0.0084621	0.0646371	0.571938	0.0084621	0.0084621	0.272008	0.0084621	0.0084621	6.67019	0.0952478	2.93326	0.282204	0.144223
T320CR3B	0.160941	0.0084621	0.703997	0.380992	0.130602	0.0084621	0.0084621	0.0293714	0.0084621	0.0084621	0.0084621	0.0413294	0.0084621	0.22081	0.0084621	0.0084621	0.0485681	0.0084621	0.0084621	1.41646	0.0084621	0.0084621	0.0084621	0.0084621	2.46125	0.208308	0.0084621	0.563476	0.272507	0.0642075	0.0084621	3.1853	1.19117	0.0869677	0.0803362	0.123191	0.0084621	0.0084621	0.382316	0.0084621	0.0084621	0.243436	0.0084621	0.0084621	6.84422	0.106591	2.47023	0.231544	0.0657296
T420CR1A	0.338831	5.06437	0.0084621	0.0084621	0.0084621	0.0084621	0.0084621	0.130928	0.0084621	0.109986	0.289785	0.0084621	0.0084621	0.0084621	3.39375	0.108779	0.149723	0.249736	0.0084621	0.0084621	0.0084621	0.382108	0.0084621	0.0084621	3.25153	0.0084621	0.0084621	0.0084621	0.0084621	0.122266	0.0084621	4.2932	0.0084621	0.0084621	0.223291	0.346939	1.72769	0.0084621	0.891226	0.252405	0.0084621	0.0084621	0.0084621	0.0084621	4.07681	0.205644	0.0084621	0.0084621	0.0084621
T420CR2A	0.346136	4.38454	0.0084621	0.0084621	0.502741	0.109943	0.0084621	0.236493	0.0084621	0.116207	0.357859	0.0084621	0.134034	0.820269	3.28836	0.126879	0.188383	0.234903	0.0084621	1.11134	0.0084621	0.347409	0.0084621	0.234334	3.50035	0.0084621	0.22561	0.0084621	0.0084621	0.157339	0.0084621	4.87179	0.0084621	0.0084621	0.273424	0.496061	1.37391	0.0084621	1.26805	0.286862	0.0084621	0.0084621	0.0084621	0.0084621	3.39976	0.213546	0.0084621	0.0084621	0.0084621
T420CR3A	0.391473	3.77549	0.0084621	0.0084621	0.465133	0.0450997	0.0084621	0.136547	0.0084621	0.137694	0.379956	0.0084621	0.130233	0.697492	3.71572	0.159026	0.748404	0.271526	0.0084621	0.857496	0.0084621	0.405999	0.0084621	0.241615	3.62816	0.0084621	0.237775	0.0084621	0.0084621	0.185674	0.0084621	4.20369	0.0084621	0.0084621	0.438105	0.537225	1.45874	0.0084621	1.10529	0.26636	0.0084621	0.0084621	0.0084621	0.0084621	4.53936	0.174199	0.0084621	0.0084621	0.0084621
T420CR1B	0.218901	1.75926	0.0084621	0.391052	0.452958	0.0084621	0.0084621	0.0084621	0.204408	0.0084621	0.10658	0.0552674	0.0084621	0.40081	0.0084621	0.0084621	0.131883	0.13291	0.086332	1.30428	0.0084621	0.0084621	0.0084621	0.0749252	3.40128	0.314108	0.0084621	0.846194	0.306079	0.0571014	0.0084621	2.94003	1.49764	0.0084621	0.121094	0.175955	0.0084621	0.0084621	0.458178	0.0084621	0.0084621	0.47518	0.0084621	0.0084621	5.09351	0.101588	3.74051	0.316721	0.1311
T420CR2B	0.153118	1.25697	0.0084621	0.330265	0.299704	0.0084621	0.0084621	0.0084621	0.160473	0.0084621	0.124751	0.0391872	0.0084621	0.557788	1.36499	0.0084621	0.140166	0.13919	0.0537406	1.49661	0.410467	0.0084621	0.0084621	0.0680594	2.02958	0.226281	0.0084621	0.690338	0.194456	0.0084621	0.0084621	2.37731	0.863096	0.0084621	0.108223	0.199402	0.552153	0.0553867	0.214517	0.0961969	0.110498	0.364402	0.0084621	0.0292942	6.95288	0.0422299	3.185	0.176458	0.0787737
T420CR3B	0.125528	1.4265	0.0084621	0.286634	0.275358	0.0084621	0.0084621	0.0084621	0.207364	0.0084621	0.117068	0.0084621	0.0084621	0.304698	1.29664	0.0084621	0.160169	0.146657	0.0084621	1.4251	0.317705	0.0084621	0.0084621	0.0230431	1.84521	0.2009	0.0084621	0.61521	0.212823	0.0385503	0.0084621	2.19701	1.17189	0.0084621	0.0925744	0.104478	1.45073	0.0459719	0.355425	0.0742981	0.143034	0.294062	0.0084621	0.148826	6.52596	0.0998036	2.79687	0.200877	0.074664
T44CR1A	0.215473	4.83607	0.0084621	0.0084621	0.555793	0.111924	0.0084621	0.123528	0.0084621	0.0919688	0.294753	0.0084621	0.0084621	0.133622	3.12751	0.0084621	0.0397295	0.145613	0.0084621	0.0084621	0.0084621	0.47838	0.0084621	0.0084621	2.79457	0.0084621	0.116691	0.0084621	0.0084621	0.0084621	0.0084621	4.63861	0.0084621	0.261565	0.193249	0.437941	0.544992	0.0084621	1.72242	0.503763	0.0084621	0.0084621	0.0084621	0.0084621	3.60113	0.171835	0.0084621	0.0084621	0.0084621
T44CR2A	0.190162	4.77786	0.0084621	0.0084621	0.544147	0.116855	0.0084621	0.111542	0.0084621	0.0922391	0.219129	0.0084621	0.0084621	0.0993032	2.99267	0.0084621	0.0383625	0.15066	0.0084621	0.0084621	0.0084621	0.47154	0.0084621	0.0084621	3.71819	0.0084621	0.0084621	0.0084621	0.0084621	0.0084621	0.0084621	4.34863	0.0084621	0.124489	0.0958743	0.409868	0.0084621	0.0084621	1.72971	0.478223	0.0084621	0.0084621	0.0084621	0.0084621	3.56243	0.184569	0.0084621	0.0084621	0.0084621
T44CR3A	0.215967	4.67593	0.0084621	0.0084621	0.577769	0.143085	0.0084621	0.132824	0.0084621	0.101664	0.231653	0.0084621	0.0084621	0.119899	3.16539	0.0084621	0.0420286	0.141336	0.0084621	0.0084621	0.0084621	0.401571	0.0084621	0.0084621	3.54165	0.0084621	0.114095	0.0084621	0.0084621	0.0084621	0.0084621	4.30475	0.0084621	0.133526	0.200471	0.431974	0.48547	0.0084621	1.89977	0.473487	0.0084621	0.0084621	0.0084621	0.0084621	3.63749	0.217773	0.0084621	0.0084621	0.0084621
T44CR1B	0.286615	0.0084621	0.794763	0.45175	0.347169	0.0084621	2.18803	0.0084621	0.0084621	0.0084621	0.374619	0.184333	0.058468	0.0990771	2.49388	0.0659253	0.290457	0.0084621	0.102569	1.19197	0.414551	0.0084621	0.0084621	0.102614	2.99962	0.410649	0.0084621	0.962137	0.408293	0.0084621	0.10665	2.7765	1.73477	0.09754	0.128548	0.270985	0.0084621	0.0084621	0.689845	0.22371	0.0084621	0.261911	0.0084621	0.0084621	4.73939	0.161922	3.21172	0.0858053	0.0723148
T44CR2B	0.241277	0.0084621	0.652787	0.0084621	0.284127	0.0084621	2.25117	0.0084621	0.0084621	0.0084621	0.0084621	0.11014	0.0695158	0.0669141	2.05881	0.0396019	0.217707	0.0084621	0.113167	1.35627	0.350811	0.0084621	0.0084621	0.0681917	2.76194	0.317322	0.0084621	0.908776	0.294589	0.0084621	0.153465	2.71165	1.65701	0.0754313	0.103967	0.212076	0.0084621	0.0084621	0.607431	0.163368	0.0084621	0.53431	0.0084621	0.0084621	4.81216	0.114558	4.20784	0.0665206	0.0723618
T44CR3B	0.172553	0.0084621	0.677699	0.366835	0.323463	0.0084621	2.34779	0.0084621	0.0084621	0.0084621	0.251154	0.156211	0.0762928	0.119399	1.91433	0.0859112	0.0084621	0.0084621	0.161042	1.126	0.338302	0.0084621	0.0084621	0.0975161	2.65915	0.348133	0.0084621	1.04137	0.35308	0.0084621	0.0084621	2.81884	1.72591	0.108725	0.139375	0.265963	0.0084621	0.0084621	0.658101	0.214612	0.0084621	0.504818	0.0084621	0.0084621	4.95529	0.0979953	3.78506	0.078597	0.0926413
T74CR1A	0.267596	4.94461	0.0084621	0.0084621	0.0084621	0.140244	0.0084621	0.138854	0.0084621	0.0977043	0.205511	0.0084621	0.0743237	0.0084621	3.41814	0.0084621	0.0084621	0.11722	0.0084621	0.0084621	0.0084621	0.493133	0.0084621	0.19024	3.80768	0.0084621	0.0084621	0.0084621	0.0084621	0.0922969	0.0084621	4.55454	0.0084621	0.263756	0.223846	0.505991	0.0084621	0.0084621	1.56812	0.508455	0.0084621	0.0084621	0.0084621	0.0084621	3.37971	0.157287	0.0084621	0.0084621	0.0084621
T7CR2A	0.264451	4.79491	0.0084621	0.0084621	0.0084621	0.0590101	0.0084621	0.0577937	0.0084621	0.0902113	0.286043	0.0084621	0.0084621	0.0084621	3.31864	0.0084621	0.0084621	0.117924	0.0084621	0.0084621	0.0084621	0.541758	0.0084621	0.184024	3.14424	0.0084621	0.0084621	0.0084621	0.0084621	0.12329	0.0084621	4.35977	0.0084621	0.185608	0.199769	0.422814	0.0084621	0.0084621	1.60671	0.371905	0.0084621	0.0084621	0.0084621	0.0084621	3.95489	0.164889	0.0084621	0.0084621	0.0084621
T74CR3A	0.325218	3.88722	0.0084621	0.0084621	0.0084621	0.130247	0.0084621	0.102805	0.0084621	0.0084621	0.315664	0.0084621	0.0084621	0.0084621	3.71251	0.0084621	0.0084621	0.0084621	0.0084621	0.0084621	0.0084621	0.32967	0.0084621	0.187102	3.70045	0.0084621	0.0084621	0.0084621	0.0084621	0.118725	0.0084621	4.37687	0.0084621	0.19311	0.251072	0.469552	0.0084621	0.0084621	1.96406	0.394832	0.0084621	0.0084621	0.0084621	0.0084621	3.63988	0.168714	0.0084621	0.0084621	0.0084621
T74CR1B	0.210494	0.0084621	0.560319	0.0084621	0.253384	0.0084621	0.0084621	0.0084621	0.0084621	0.0084621	0.0084621	0.118616	0.0385893	0.144301	2.14456	0.0084621	0.0084621	0.0084621	0.0990093	1.21223	0.330004	0.0084621	0.0084621	0.026776	2.69954	0.248655	0.0084621	0.769863	0.224354	0.0084621	0.0084621	2.99821	1.68641	0.0843924	0.0992035	0.211728	0.0084621	0.0535287	0.517861	0.18519	0.0084621	0.590611	0.0084621	0.0084621	5.2083	0.0657953	4.18002	0.0084621	0.0714564
T7CR2B	0.139811	0.0084621	0.566104	0.295348	0.304794	0.0084621	0.0084621	0.0084621	0.0084621	0.0084621	0.0084621	0.123493	0.0534585	0.134459	1.96257	0.0084621	0.0084621	0.0084621	0.0959551	1.25001	0.313352	0.0084621	0.0084621	0.0793593	2.68205	0.225781	0.0084621	0.771069	0.228239	0.0084621	0.0084621	3.01564	1.77911	0.078472	0.0965377	0.197121	0.0084621	0.0084621	0.546957	0.122679	0.0084621	0.619188	0.0084621	0.0084621	5.5196	0.0409532	4.13946	0.0084621	0.0451793
T74CR3B	0.190881	0.0084621	0.595509	0.291735	0.243274	0.0084621	0.0084621	0.0084621	0.0084621	0.0084621	0.0084621	0.119141	0.0398322	0.119179	1.97492	0.0084621	0.0084621	0.0084621	0.131468	1.44974	0.323197	0.0084621	0.0084621	0.0946386	2.76926	0.257532	0.0084621	0.828238	0.238106	0.0084621	0.0084621	3.03437	1.96815	0.0786083	0.113569	0.224701	0.0084621	0.0594719	0.68451	0.157596	0.0084621	0.685391	0.0084621	0.0084621	5.39544	0.0455236	4.19982	0.0084621	0.0520147
T94CR1A	0.288761	4.50367	0.0084621	0.0084621	0.0084621	0.194387	0.0084621	0.143415	0.0084621	0.0538146	0.171163	0.0084621	0.0084621	0.0084621	3.51335	0.0084621	0.0084621	0.13947	0.0084621	0.0084621	0.0084621	0.50054	0.0084621	0.0084621	3.0198	0.0084621	0.0084621	0.0084621	0.0084621	0.0832762	0.0084621	4.8491	0.0084621	0.226357	0.154657	0.321571	0.0084621	0.0084621	1.21737	0.402121	0.0084621	0.0084621	0.0084621	0.0084621	3.86706	0.140432	0.0084621	0.0084621	0.0084621
T94CR2A	0.331436	4.95581	0.0084621	0.0084621	0.287643	0.0647937	0.0084621	0.0084621	0.0084621	0.0938048	0.264598	0.0084621	0.0084621	0.0084621	3.4426	0.0084621	0.0084621	0.0084621	0.0084621	0.0084621	0.0084621	0.475983	0.0084621	0.0084621	3.12784	0.0084621	0.0084621	0.0084621	0.0084621	0.139821	0.0084621	3.83522	0.0084621	0.226759	0.202678	0.426032	0.711761	0.0084621	1.58387	0.366774	0.0084621	0.0084621	0.0084621	0.0084621	3.78288	0.157525	0.0084621	0.0084621	0.0084621
T94CR3A	0.268785	4.891	0.0084621	0.0084621	0.34551	0.1341	0.0084621	0.074942	0.0084621	0.0084621	0.28097	0.0084621	0.0084621	0.0084621	3.64985	0.0084621	0.0084621	0.113295	0.0084621	0.0084621	0.0084621	0.510995	0.0084621	0.0084621	3.47187	0.0084621	0.0084621	0.0084621	0.0084621	0.111098	0.0084621	4.70454	0.0084621	0.196054	0.140432	0.367791	0.614259	0.0084621	1.59059	0.342028	0.0084621	0.0084621	0.0084621	0.0084621	4.15672	0.135121	0.0084621	0.0084621	0.0084621
T94CR1B	0.15323	0.0084621	0.555019	0.457303	0.27906	0.0084621	0.0084621	0.0084621	0.0084621	0.0084621	0.0084621	0.119222	0.046265	0.127868	1.71808	0.0084621	0.0084621	0.0084621	0.104008	1.55511	0.334037	0.0084621	0.0084621	0.0783964	2.60963	0.238393	0.0084621	0.774839	0.212303	0.0084621	0.0084621	2.94975	1.67045	0.0782448	0.0939765	0.198761	0.0084621	0.0483352	0.43438	0.0846676	0.0084621	0.0084621	0.0084621	0.0084621	5.70908	0.0301611	4.12488	0.0084621	0.075176
T94CR2B	0.182838	0.0084621	0.601761	0.153258	0.0084621	0.0084621	0.0084621	0.0084621	0.0084621	0.0084621	0.0084621	0.107144	0.0762597	0.147059	1.94592	0.0084621	0.0084621	0.0084621	0.123525	1.64915	0.308724	0.0084621	0.0084621	0.062551	2.43508	0.248467	0.0084621	0.784697	0.188454	0.0084621	0.0084621	3.08303	1.7052	0.0929789	0.146287	0.257209	0.0084621	0.0756806	0.457793	0.17213	0.0084621	0.529758	0.0084621	0.0084621	5.9668	0.0808769	3.66573	0.0084621	0.0950219
T94CR3B	0.151401	0.0084621	0.514382	0.0084621	0.168693	0.0084621	0.0084621	0.0084621	0.0084621	0.0084621	0.0084621	0.0733722	0.0881785	0.139173	1.87723	0.0084621	0.0084621	0.0084621	0.110202	1.2905	0.293943	0.0084621	0.0084621	0.0194894	2.28526	0.240287	0.0084621	0.69207	0.157938	0.0084621	0.0084621	3.28656	1.76547	0.0905175	0.0986152	0.21455	0.0084621	0.0084621	0.513484	0.157725	0.0084621	0.386457	0.0084621	0.0084621	5.70208	0.0945691	3.36141	0.0084621	0.0814359
T114CR1A	0.474573	4.31733	0.0084621	0.0084621	0.0084621	0.205536	0.0084621	0.182154	0.0084621	0.0084621	0.286981	0.0084621	0.0084621	0.422263	3.80934	0.0084621	0.0084621	0.0084621	0.0084621	0.0084621	0.0084621	0.398744	0.0084621	0.221893	3.87371	0.0084621	0.0084621	0.0084621	0.0084621	0.0940299	0.0084621	4.76638	0.0084621	0.265858	0.219212	0.462089	0.706482	0.0084621	1.40659	0.435563	0.0084621	0.0084621	0.0084621	0.0084621	3.27242	0.139243	0.0084621	0.0084621	0.0084621
T114CR2A	0.322044	5.06447	0.0084621	0.0084621	0.285748	0.0630277	0.0084621	0.0084621	0.0084621	0.0084621	0.221209	0.0084621	0.0084621	0.0084621	3.56883	0.0864746	0.0084621	0.0084621	0.0084621	0.0084621	0.0084621	0.41885	0.0084621	0.0084621	3.40013	0.0084621	0.0084621	0.0084621	0.0084621	0.133136	0.0084621	3.93711	0.0084621	0.235859	0.133391	0.402641	0.80326	0.0084621	1.61311	0.380921	0.0084621	0.0084621	0.0084621	0.0084621	4.10446	0.101883	0.0084621	0.0084621	0.0084621
T114CR3A	0.275637	4.58381	0.0084621	0.0084621	0.334938	0.0960927	0.0084621	0.0739514	0.0084621	0.0084621	0.211779	0.0084621	0.0084621	0.354058	3.31909	0.0834438	0.0084621	0.0084621	0.0084621	0.0084621	0.0084621	0.442454	0.0084621	0.161129	3.36804	0.0084621	0.0084621	0.0084621	0.0084621	0.106446	0.0084621	4.43303	0.0084621	0.177032	0.135182	0.342265	0.667587	0.0084621	1.39214	0.310023	0.0084621	0.0084621	0.0084621	0.0084621	4.32179	0.130439	0.0084621	0.0084621	0.0084621
T114CR1B	0.151154	0.0084621	0.559766	0.281866	0.183494	0.0084621	0.0084621	0.0084621	0.0084621	0.0084621	0.0084621	0.080201	0.0084621	0.140841	1.81503	0.0084621	0.0084621	0.0084621	0.0824781	0.0084621	0.275545	0.0084621	0.0084621	0.0189218	2.33742	0.212482	0.0084621	0.691057	0.16303	0.0084621	0.0084621	3.37395	1.66972	0.0870228	0.13349	0.219779	0.0084621	0.0807017	0.444666	0.167609	0.0084621	0.339061	0.0084621	0.0084621	5.70287	0.0913666	3.22257	0.0084621	0.0877621
T114CR2B	0.130315	0.0084621	0.586634	0.377952	0.279042	0.0084621	0.0084621	0.0084621	0.0084621	0.0808378	0.0084621	0.0884322	0.0084621	0.123572	2.00201	0.0084621	0.0084621	0.0084621	0.0707535	0.0084621	0.262157	0.0084621	0.0084621	0.0350513	2.57603	0.191976	0.0084621	0.761077	0.197897	0.0084621	0.0084621	2.7508	2.15372	0.0741763	0.0986225	0.239684	0.0084621	0.0615124	0.726394	0.175343	0.0084621	0.438538	0.0084621	0.0084621	5.41796	0.0526979	4.52058	0.0084621	0.0426216
T114CR3B	0.121271	0.0084621	0.79988	0.493778	0.195915	0.0084621	0.0084621	0.0084621	0.0084621	0.136914	0.0084621	0.109818	0.0084621	0.076039	2.16218	0.0084621	0.0084621	0.0084621	0.0084621	0.0084621	0.19868	0.0084621	0.0084621	0.0320813	2.75171	0.143132	0.0084621	0.730294	0.182414	0.0084621	0.0084621	2.42727	2.40198	0.0503585	0.0690896	0.292077	0.0084621	0.0475401	1.06082	0.239618	0.0084621	0.484889	0.0084621	0.0084621	5.23067	0.0208454	4.72741	0.0084621	0.0639876
T144CR1A	0.35322	5.19005	0.0084621	0.0084621	0.0084621	0.23691	0.0084621	0.179967	0.0084621	0.0850722	0.263581	0.0084621	0.0084621	0.447865	3.84363	0.0084621	0.307751	0.0084621	0.0084621	0.0084621	0.0084621	0.460745	0.0084621	0.159955	3.77332	0.0084621	0.0084621	0.0084621	0.0084621	0.0942532	0.0084621	3.78534	0.0084621	0.292077	0.20585	0.469092	0.0084621	0.0084621	1.37902	0.453249	0.0084621	0.0084621	0.0084621	0.0084621	3.36265	0.140466	0.0084621	0.0084621	0.0084621
T144CR2A	0.253712	4.64898	0.0084621	0.0084621	0.3875	0.0441969	0.0084621	0.0846075	0.0084621	0.0731254	0.303214	0.0084621	0.0084621	0.370296	3.71187	0.0834299	0.0084621	0.0084621	0.0084621	0.0084621	0.0084621	0.456352	0.0084621	0.175048	3.31796	0.0084621	0.0084621	0.0084621	0.0084621	0.140258	0.0084621	4.60145	0.0084621	0.228323	0.175679	0.401815	0.827758	0.0084621	1.4584	0.369977	0.0084621	0.0084621	0.0084621	0.0084621	3.79159	0.101784	0.0084621	0.0084621	0.0084621
T144CR3A	0.363558	4.44576	0.0084621	0.0084621	0.374174	0.18155	0.0084621	0.0965747	0.0084621	0.0084621	0.282253	0.0084621	0.0084621	0.406481	3.64113	0.0931346	0.287737	0.0084621	0.0084621	0.0084621	0.0084621	0.0084621	0.0084621	0.0084621	3.57719	0.0084621	0.0084621	0.0084621	0.0084621	0.112047	0.0084621	4.58681	0.0084621	0.188478	0.148229	0.349501	0.745676	0.0084621	1.37296	0.314879	0.0084621	0.0084621	0.0084621	0.0084621	3.69269	0.131144	0.0084621	0.0084621	0.0084621
T144CR1B	0.186449	0.0084621	2.96662	0.460087	0.0084621	0.0084621	0.0084621	0.0084621	0.0084621	0.0084621	0.0084621	0.180906	0.0084621	0.0726592	2.03869	0.0084621	0.0084621	0.0084621	0.0084621	0.0084621	0.257981	0.0084621	0.0084621	0.0437698	2.55354	0.0084621	0.0084621	0.522697	0.0835895	0.0084621	0.0084621	2.09847	2.29062	0.088843	0.10345	0.218216	0.0084621	0.0084621	0.797551	0.136012	0.0084621	0.0084621	0.0084621	0.0084621	5.40876	0.0084621	4.99702	0.0084621	0.0084621
T144CR2B	0.0727089	0.0084621	0.893799	0.348344	0.242013	0.0084621	0.0084621	0.0084621	0.0084621	0.0084621	0.0084621	0.0965509	0.0084621	0.143063	1.62796	0.0084621	0.0084621	0.0084621	0.0821263	0.808301	0.285653	0.0084621	0.0084621	0.038551	2.40312	0.215026	0.0084621	0.723208	0.181453	0.0084621	0.0084621	2.87417	1.64796	0.0084621	0.0351896	0.124121	0.0084621	0.0084621	0.462979	0.112173	0.0084621	0.0084621	0.0084621	0.0084621	6.20488	0.0881883	3.86479	0.0084621	0.0501016
T144CR3B	0.0978231	0.0084621	1.0368	0.0084621	0.260929	0.0084621	0.0084621	0.0084621	0.0084621	0.0084621	0.0084621	0.127421	0.0084621	0.108436	1.62037	0.0084621	0.0084621	0.0084621	0.0454354	1.4072	0.292188	0.0084621	0.0084621	0.0246041	2.29625	0.202313	0.0084621	0.698674	0.182043	0.0084621	0.0084621	2.97187	1.69756	0.0565794	0.056531	0.130389	0.0084621	0.0084621	0.470005	0.121316	0.0084621	0.0084621	0.0084621	0.0084621	6.00868	0.0792665	3.76627	0.0084621	0.0272202
[truncated: 40 more columns]

## Sheet: 2013-cut
	Acetic acid	Ethyl Acetate	Methyl propionate	Acetic acid, 1-methylethyl ester	Propanoic acid, 2-methyl-, methyl ester	Methyl thiolacetate	Propanoic acid, ethyl ester	3-Methoxy-2,2-dimethyloxirane	Butanoic acid, methyl ester	1-Butanol, 2-methyl-	2-Butenal, 2-methyl-	Disulfide, dimethyl	Formic acid, butyl ester	1,4-Butanediol	Butanoic acid, 2-methyl-, methyl ester	Unknown 4 - (1-Hepten-4-ol?)	2-Propen-1-ol, 2-methyl-, acetate	Propanoic acid, 2-methyl-, anhydride	Methyl tiglate	Propanoic acid, propyl ester	Acetic acid, butyl ester	Pentanoic acid, methyl ester	Butanoic acid, 2-methyl-, ethyl ester	Butanoic acid, 3-methyl-, ethyl ester	Propanoic acid, 2-methylpropyl ester	1-Butanol, 3-methyl-, acetate	2-Butene-1,4-diol, diacetate	1-Butanol, 2-methyl-, acetate	4-Penten-1-yl acetate	Butanoic acid, propyl ester	Pentanoic acid, ethyl ester	Unknown 5	Propanoic acid, 2-methyl-, 2-methylpropyl ester	Acetic acid, pentyl ester	Hexanoic acid, methyl ester	2-Buten-1-ol, 3-methyl-, acetate	terpene(1)	2-Butenoic acid, 2-methyl-, ethyl ester	Butanoic acid, 2-methyl-, propyl ester	Thiopivalic acid	Butanoic acid, 2-methylpropyl ester	2-Pentanol, propanoate	Acetic acid, hexyl ester	Butanoic acid, butyl ester	3-Hexen-1-ol, acetate, (E/Z)-	Unknown 8 (heptyl acetate?)	Unknown 7	4-Hexen-1-ol, acetate, (Z)-	1-Hexanol, 2-ethyl-
	C1	C2	C3	C4	C5	C6	C7	C8	C9	C10	C11	C12	C13	C14	C15	C16	C17	C18	C19	C20	C21	C22	C23	C24	C25	C26	C27	C28	C29	C30	C31	C32	C33	C34	C35	C36	C37	C38	C39	C40	C41	C42	C43	C44	C45	C46	C47	C48	C49
D0 1x1 R1-13	0.464642	2.95906	0.989777	0.435734	1.07106	0.655065	1.67028	0.0106779	1.60604	0.293488	0.0106779	0.122674	3.7207	3.67877	2.12339	0.0106779	0.234677	0.0106779	0.0106779	0.699954	3.10905	0.146872	1.91621	0.0106779	1.30014	0.48287	2.64549	3.91221	0.117838	0.420047	0.0106779	0.467517	0.0106779	1.14243	0.781985	0.233475	0.0106779	0.0106779	0.0106779	0.699027	0.640778	0.246136	0.0106779	0.0106779	0.0106779	2.96119	0.0106779	0.27118	0.0106779
D0 1x1 R2-13	0.45877	2.5843	0.287187	0.261038	0.91995	0.263188	2.37154	1.69357	1.26831	0.40205	0.129432	0.0106779	3.26078	3.14262	1.94549	0.153835	0.162456	0.0106779	0.0106779	0.929751	2.57058	0.074218	3.60471	0.0106779	1.82464	0.552849	2.19277	4.37489	0.115018	0.721943	0.282186	0.626573	0.0106779	0.786216	0.568769	0.310271	0.0106779	0.0106779	0.0106779	0.533434	1.0909	0.652012	0.0106779	0.0106779	0.0106779	2.21704	0.149945	0.203515	0.0106779
D0 1x1 R3-13	1.02688	2.45058	0.0783405	0.448173	1.02577	0.148874	2.54587	2.13574	1.27934	0.297835	0.17263	0.0106779	3.2653	3.205	2.41414	0.135159	0.226288	0.0106779	0.0106779	0.323381	2.94375	0.128759	3.50485	0.0106779	0.544508	0.612144	2.04545	3.61621	0.123926	0.386345	0.747979	0.192497	0.0106779	1.31601	0.718614	0.0106779	0.0106779	0.0931549	0.0106779	0.532106	0.504564	0.180594	0.0106779	0.0106779	0.0106779	2.88244	0.0106779	0.0106779	0.0106779
D0 3x2 R1-13	0.555396	2.51744	1.29961	0.522923	2.22363	0.483014	1.44928	1.64462	2.32598	0.210046	0.0106779	0.296584	3.60577	3.63597	3.0209	0.0106779	0.319761	0.0106779	0.057188	0.596518	2.54835	0.142066	1.79517	0.0106779	1.24121	0.447654	2.24278	3.74577	0.126172	0.291096	0.0106779	0.310957	0.0106779	1.00238	0.719094	0.279806	0.0106779	0.0106779	0.0106779	0.746997	0.550762	0.26038	0.0106779	0.0106779	0.0106779	2.45511	0.10582	0.22245	0.0106779
D0 3x2 R2-13	0.829134	1.94477	1.10983	0.770861	1.57903	0.464816	1.56741	1.84731	2.52691	0.317793	0.0106779	0.185381	3.61286	3.90995	1.68693	0.0106779	0.421547	0.0106779	0.0660362	0.660946	2.7332	0.187407	2.04888	0.0106779	1.58286	0.515734	0.0106779	4.60564	0.160038	0.358794	0.327565	0.404164	0.0106779	1.25426	0.887927	0.364094	0.0106779	0.0106779	0.0106779	0.790769	0.61616	0.346395	0.0106779	0.0106779	0.0106779	2.42026	0.13598	0.288205	0.0106779
D0 3x2 R3-13	0.718111	2.1817	1.181	0.669753	1.8589	0.467511	1.50214	1.74531	2.4175	0.274338	0.0106779	0.236297	3.57094	3.75542	2.32095	0.0106779	0.377659	0.0106779	0.0617696	0.627624	2.62786	0.167864	1.92452	0.0106779	1.43246	0.482805	2.04166	4.21682	0.145075	0.328241	0.347963	0.363631	0.0106779	1.14189	0.811841	0.327465	0.0106779	0.0106779	0.0106779	0.764208	0.583001	0.309501	0.0106779	0.0106779	0.0106779	2.40882	0.122769	0.259553	0.0106779
D7 1x1 R1-13	0.0106779	3.42071	0.222866	0.380054	1.0857	0.0106779	2.24948	2.4234	1.88453	0.145672	0.0106779	0.0106779	2.47765	2.79383	2.51543	0.0106779	0.218801	2.19561	0.0574647	0.225544	2.46166	0.232546	3.12379	0.0106779	0.133196	0.50904	2.07822	3.91998	0.0106779	0.301749	1.08189	0.0106779	0.0106779	0.990577	0.856368	0.0106779	0.0106779	0.0106779	0.146568	0.0106779	0.324833	0.0637884	0.0843317	0.0695193	0.0106779	2.78928	0.0106779	0.0106779	0.0106779
D7 1x1 R2-13	0.554497	2.82841	0.332653	0.218704	1.3411	0.0106779	2.42984	2.16973	1.94443	0.294645	0.0106779	0.0106779	2.50717	2.88317	3.21509	0.0106779	0.177785	1.97323	0.0530552	0.502197	2.33863	0.208983	2.89456	0.0106779	0.478824	0.4932	2.29325	4.22101	0.125546	0.474233	0.799775	0.154655	0.612803	0.750198	0.64979	0.0106779	0.0106779	0.0106779	0.310153	0.0106779	0.642806	0.239728	0.0106779	0.0855027	0.0965242	2.34858	0.0106779	0.036088	0.0106779
D7 1x1 R3-13	0.0106779	3.12828	0.116022	0.300737	0.850648	0.0106779	2.23405	2.41668	1.65022	0.171663	0.0106779	0.0106779	2.34576	2.69489	2.49597	0.0106779	0.188605	2.08559	0.0106779	0.197873	2.83312	0.179836	3.72234	0.0106779	0.130769	0.494796	2.09498	3.86252	0.117895	0.324918	0.918923	0.0106779	0.0106779	1.11431	0.638973	0.440347	0.0106779	0.0969159	0.160591	0.0106779	0.278575	0.074485	0.0781507	0.0878978	0.0106779	2.66276	0.0106779	0.037657	0.0106779
D7 3x2 R1-13	0.0106779	2.89167	0.0106779	0.384135	0.90311	0.0106779	2.23712	2.51137	1.38309	0.173023	0.0898741	0.0106779	2.54222	2.92594	2.36304	0.0106779	0.236684	2.36781	0.0593903	0.199342	2.24401	0.163452	3.72476	0.437624	0.152838	0.511471	2.09713	3.88332	0.116926	0.404517	1.09876	0.0106779	0.125138	1.17554	0.577718	0.446297	0.0106779	0.0991921	0.210035	0.0106779	0.351663	0.0738502	0.0937017	0.0899033	0.107297	2.80783	0.108237	0.0319025	0.0106779
D7 3x2 R2-13	0.0106779	2.82937	0.079148	0.374508	0.866389	0.0106779	2.22127	2.37685	1.37378	0.151032	0.0928092	0.0106779	2.94049	2.81961	2.40729	0.0106779	0.174038	2.19401	0.0106779	0.203861	2.95308	0.160234	3.45379	0.0106779	0.143708	0.544682	2.06796	3.79469	0.119658	0.379816	1.03636	0.0106779	0.0106779	1.1497	0.58371	0.432175	0.0106779	0.088589	0.0988725	0.0106779	0.325527	0.0732586	0.0106779	0.089227	0.078869	2.76726	0.118261	0.0304685	0.0106779
D7 3x2 R3-13	0.0106779	2.86931	0.0802435	0.316766	0.863741	0.0106779	2.28508	2.49691	1.49857	0.170359	0.112868	0.0106779	2.9768	2.7756	2.53877	0.0106779	0.182732	2.14396	0.0106779	0.230872	2.79371	0.14884	3.39566	0.382947	0.147983	0.525952	2.09067	3.68845	0.111488	0.373495	0.946904	0.0106779	0.10839	1.21151	0.514132	0.455754	0.0106779	0.104774	0.105327	0.0106779	0.340748	0.0801944	0.09	0.111341	0.0945787	2.78085	0.0106779	0.0331528	0.0106779
D11 1x1 R1-13	0.0106779	2.80845	0.113969	0.379107	1.01149	0.0106779	1.95039	2.77231	1.52682	0.275752	0.0358087	0.0106779	2.85065	2.71745	2.61057	0.0106779	0.167962	2.21988	0.0106779	0.204079	2.56541	0.182027	3.56249	0.0106779	0.109257	0.621868	1.9456	3.62838	0.121219	0.34821	1.42898	0.0106779	0.100979	1.19446	0.638706	0.0106779	0.0106779	0.0106779	0.115505	0.0106779	0.353441	0.0582865	0.089557	0.0711618	0.0806952	2.86796	0.118137	0.0447088	0.0106779
D11 1x1 R2-13	0.637329	2.45798	0.214734	0.228438	1.45597	0.0632927	2.46632	2.39847	1.92093	0.307849	0.0819125	0.0106779	2.69751	2.80086	2.89756	0.0106779	0.183845	2.07168	0.06823	0.419786	2.45646	0.196262	3.28891	0.0106779	0.408862	0.546305	2.06359	4.05123	0.118638	0.555197	0.947965	0.15007	0.454805	0.869351	0.621735	0.0106779	0.0106779	0.0106779	0.31601	0.0106779	0.664216	0.202514	0.0613384	0.114801	0.0817388	2.46812	0.0106779	0.0422672	0.0106779
D11 1x1 R3-13	0.0106779	2.3895	0.0816634	0.325376	1.11139	0.0106779	2.36518	2.64874	1.5745	0.24058	0.146381	0.0106779	2.71338	2.66314	2.72787	0.0106779	0.239294	2.1127	0.0655451	0.234885	2.68374	0.218969	3.48423	0.424976	0.0106779	0.629968	1.94164	3.77281	0.119779	0.400417	1.4272	0.0877443	0.145327	1.37095	0.623858	0.461888	0.0106779	0.115745	0.230592	0.0106779	0.395175	0.0971346	0.096396	0.103841	0.382473	2.70308	0.145398	0.0492044	0.0106779
D11 3x2 R1-13	0.0106779	2.65507	0.086059	0.338506	0.883362	0.0106779	2.41759	2.68526	1.2319	0.210221	0.110175	0.0106779	2.8726	3.02513	2.82392	0.0106779	0.161448	0.0106779	0.0106779	0.278437	2.99128	0.166244	3.578	0.0106779	0.260563	0.6968	1.98424	3.88444	0.0920872	0.399438	1.17157	0.104637	0.215	1.16721	0.469379	0.0106779	0.0583881	0.109082	0.207204	0.0106779	0.397502	0.0767557	0.0106779	0.0106779	0.0106779	2.55629	0.0106779	0.0106779	0.0106779
D11 3x2 R2-13	0.0106779	3.1718	0.143282	0.411756	1.01553	0.0106779	1.95125	2.66153	1.28857	0.212088	0.0473258	0.0106779	2.93578	3.13281	2.71439	0.0106779	0.229405	0.0106779	0.0106779	0.257929	2.52166	0.199263	3.49651	0.384282	0.14854	0.525863	2.02364	3.84549	0.0945742	0.298266	1.4991	0.0106779	0.0106779	1.19996	0.729494	0.0106779	0.0106779	0.0463502	0.148856	0.0106779	0.339094	0.072349	0.0106779	0.0106779	0.0106779	2.65107	0.0106779	0.0106779	0.0106779
D11 3x2 R3-13	0.0106779	2.84855	0.135278	0.416495	1.01044	0.0106779	2.06827	2.90539	1.53706	0.254513	0.10193	0.0106779	2.89765	3.1359	3.02227	0.0106779	0.247037	0.0106779	0.0573915	0.229138	2.89595	0.201147	3.42531	0.419201	0.0106779	0.62503	1.98374	3.04211	0.0106779	0.308993	1.52615	0.0106779	0.112959	1.32552	0.787009	0.261207	0.109797	0.0804547	0.151127	0.0106779	0.367468	0.0106779	0.0106779	0.0106779	0.0106779	2.86829	0.0106779	0.0106779	0.0106779
D14 1x1 R1-13	0.0106779	3.12343	0.0739313	0.237404	0.712666	0.0106779	2.04871	2.92431	1.09265	0.270332	0.109573	0.0106779	2.71397	2.47933	2.77598	0.0106779	0.110264	2.17237	0.0106779	0.0106779	2.63576	0.0996925	3.93948	0.0106779	0.082758	0.720876	1.81312	3.25208	0.107202	0.328523	0.957405	0.0106779	0.0791924	1.20756	0.394406	0.221212	0.0106779	0.0763601	0.173656	0.0106779	0.266265	0.0407901	0.0904501	0.0625662	0.0883483	3.09361	0.102527	0.0750376	0.117206
D14 1x1 R2-13	0.0106779	3.09191	0.163454	0.175595	0.840064	0.0728009	2.56433	2.66542	1.47531	0.268069	0.0106779	0.0106779	2.22477	2.48924	2.35875	0.0106779	0.0928528	2.05958	0.0106779	0.349469	2.64191	0.11955	4.03109	0.0106779	0.340455	0.768714	1.99788	3.71434	0.142203	0.463418	0.7794	0.15415	0.271712	1.048	0.425022	0.27821	0.0106779	0.112083	0.365504	0.0106779	0.409753	0.199194	0.0846202	0.103384	0.0941478	2.82626	0.0106779	0.0661647	0.0106779
D14 1x1 R3-13	0.0106779	2.9064	0.0729867	0.263151	0.857205	0.0106779	2.12581	2.75342	1.25486	0.256434	0.0106779	0.0106779	2.15623	2.52523	3.28233	0.0106779	0.117283	2.10448	0.0106779	0.15569	2.91436	0.132707	3.59883	0.559457	0.151637	0.88147	1.87974	3.41715	0.144501	0.273128	0.94377	0.0764474	0.0106779	1.36065	0.0106779	0.424224	0.0106779	0.105218	0.157968	0.0106779	0.267608	0.11238	0.0950042	0.121946	0.0971075	3.01292	0.0106779	0.0571706	0.0804421
D14 3x2 R1-13	0.0106779	2.60587	0.0106779	0.319535	1.043	0.0106779	2.56477	2.9786	1.06866	0.273726	0.183592	0.0106779	2.51519	3.08575	3.07043	0.0106779	0.204261	0.0106779	0.0641653	0.237259	2.92412	0.120943	2.93343	0.0106779	0.194855	0.761184	1.99024	4.022	0.0106779	0.351243	1.04891	0.0915808	0.0106779	1.42755	0.310332	0.0106779	0.0106779	0.139465	0.226343	0.0106779	0.36352	0.0659262	0.0106779	0.0106779	0.347071	2.7524	0.156731	0.23849	0.0106779
D14 3x2 R2-13	0.0106779	2.97461	0.0106779	0.375803	1.08979	0.0106779	2.20665	2.91207	1.14416	0.199045	0.0346738	0.0106779	2.48223	3.05112	2.92638	0.0106779	0.23788	0.0106779	0.0106779	0.187017	2.60303	0.16595	3.60997	0.6494	0.0106779	0.665153	1.92786	3.64726	0.139361	0.290258	1.55045	0.0106779	0.0106779	1.32539	0.622067	0.304005	0.0106779	0.066377	0.179126	0.0106779	0.315235	0.057369	0.0106779	0.0106779	0.290508	2.75347	0.0106779	0.0106779	0.0106779
D14 3x2 R3-13	0.0106779	3.00829	0.0106779	0.356739	0.839629	0.0106779	2.02725	2.96629	1.11849	0.296176	0.147901	0.0106779	2.31382	2.80016	3.04506	0.0106779	0.22994	0.0106779	0.0765989	0.109883	2.9142	0.120399	3.73669	0.607472	0.0106779	0.693918	1.88568	3.62179	0.0106779	0.256519	1.10348	0.0106779	0.0106779	1.45808	0.579719	0.304824	0.0106779	0.0786756	0.153546	0.0106779	0.284724	0.0106779	0.0106779	0.0106779	0.331144	2.92732	0.0106779	0.234408	0.0106779
[truncated: 16 more columns]

## Sheet: 2014 cut 
	1-Butanol, 2-methyl-	1-Butanol, 2-methyl-, acetate	1-Butanol, 3-methyl-, acetate	1-Propanol, 2-methyl-	2,3-Butanediol, diacetate	2-Buten-1-ol, 3-methyl-, acetate	2-Butene-1,4-diol, diacetate	2-Propen-1-ol, 2-methyl-, acetate	terpene(1)	3-Hexen-1-ol, acetate, (E/Z)-	3-Methoxy-2,2-dimethyloxirane	3-Methylheptyl acetate	3-Octen-1-ol, acetate, (Z)-	4-Hexen-1-ol, acetate, (Z)-	9-Decen-1-yl acetate	Acetic acid	Acetic acid ethenyl ester	Acetic acid, 2-phenylethyl ester	Acetic acid, butyl ester	Acetic acid, heptyl ester	Acetic acid, pentyl ester	Acetic acid, phenylmethyl ester	Benzoic acid, ethyl ester	Butanenitrile, 3-methyl-	Butanoic acid, 2-methyl-, methyl ester	Butanoic acid, 2-methyl-, propyl ester	Butanoic acid, 2-methylbutyl ester	Butanoic acid, 2-methylpropyl ester	Butanoic acid, butyl ester	Butanoic acid, methyl ester	Butanoic acid, propyl ester	Ethyl Acetate	Eucalyptol	Formic acid, butyl ester	Heptanoic acid, ethyl ester	Hexanoic acid, 2-methylpropyl ester	Hexanoic acid, methyl ester	Isopropyl acetate	Limonene	Methacrolein	Unknown 11	Methyl propionate	Methyl thiolacetate	Octane, 4-chloro-	Octanoic acid, ethyl ester	o-Isopropylanisole	Propanoic acid, 2-methyl-	Propanoic acid, 2-methyl-, 1-methylethyl ester	Propanoic acid, 2-methyl-, 2-methylpropyl ester
	C1	C2	C3	C4	C5	C6	C7	C8	C9	C10	C11	C12	C13	C14	C15	C16	C17	C18	C19	C20	C21	C22	C23	C24	C25	C26	C27	C28	C29	C30	C31	C32	C33	C34	C35	C36	C37	C38	C39	C40	C41	C42	C43	C44	C45	C46	C47	C48	C49
D0 1x1 R1	0.00760502	5.69525	0.626761	0.386314	0.00760502	0.00760502	0.00760502	0.00760502	0.00760502	0.101769	0.00760502	0.423045	0.00760502	0.232168	0.0612089	0.401605	0.00760502	0.00760502	5.0674	0.391487	1.02806	0.301567	0.00760502	0.00760502	1.385	0.00760502	0.110311	0.314056	0.00760502	0.547354	0.331409	5.21766	0.00760502	0.00760502	0.00760502	0.00760502	0.00760502	0.00760502	0.00760502	0.00760502	0.00760502	0.298811	0.13955	0.00760502	0.00760502	0.00760502	0.00760502	2.66289	0.45508
D0 1x1 R2	0.00760502	5.74281	0.579302	0.00760502	0.00760502	0.00760502	0.00760502	0.00760502	0.00760502	0.0711973	0.00760502	0.478989	0.00760502	0.214739	0.00760502	0.556357	0.00760502	0.00760502	4.86465	0.434292	1.02505	0.265207	0.00760502	0.00760502	1.69572	0.00760502	0.116837	0.29402	0.00760502	0.725116	0.275787	5.24432	0.00760502	0.00760502	0.00760502	0.00760502	0.265322	0.00760502	0.00760502	0.00760502	0.00760502	0.488338	0.143399	0.00760502	0.00760502	0.00760502	0.00760502	2.57974	0.401823
D0 1x1 R3	0.00760502	8.23319	0.592289	0.369536	0.00760502	0.00760502	0.00760502	0.00760502	0.00760502	0.203793	0.00760502	0.247445	0.00760502	0.00760502	0.00760502	0.00760502	0.00760502	0.00760502	4.35289	0.35057	0.88135	0.00760502	0.00760502	0.00760502	2.08017	0.00760502	0.119475	0.34518	0.00760502	0.918727	0.359796	0.489435	0.00760502	0.00760502	0.00760502	0.00760502	0.00760502	0.00760502	0.00760502	0.00760502	0.00760502	1.02807	0.359425	0.00760502	0.00760502	0.00760502	0.00760502	1.34956	0.612808
D0 3x2 R1	0.00760502	5.94856	0.706488	0.296293	0.00760502	0.00760502	0.00760502	0.00760502	0.00760502	0.00760502	0.00760502	0.26369	0.00760502	0.00760502	0.00760502	0.00760502	0.00760502	0.00760502	5.81797	0.248067	0.851198	0.235148	0.00760502	0.00760502	1.25532	0.0744548	0.094677	0.355191	0.00760502	0.563454	0.364983	4.19388	0.00760502	0.00760502	0.00760502	0.00760502	0.00760502	0.00760502	0.00760502	0.00760502	0.00760502	0.340262	0.179139	0.00760502	0.00760502	0.00760502	0.00760502	2.45072	0.601541
D0 3x2 R2	0.00760502	5.57599	0.658838	0.300364	0.00760502	0.00760502	0.00760502	0.00760502	0.00760502	0.00760502	0.00760502	0.273548	0.00760502	0.202025	0.00760502	0.00760502	0.00760502	0.00760502	5.48654	0.228524	0.816502	0.233065	0.00760502	0.00760502	1.25555	0.110607	0.0988331	0.341364	0.00760502	0.530385	0.331109	5.17725	0.00760502	0.00760502	0.00760502	0.00760502	0.00760502	0.00760502	0.00760502	0.00760502	0.00760502	0.322107	0.20232	0.00760502	0.00760502	0.00760502	0.00760502	2.26536	0.594831
D0 3x2 R3	0.00760502	6.2973	0.722101	0.345467	0.00760502	0.00760502	0.00760502	0.00760502	0.00760502	0.0585025	0.00760502	0.382476	0.00760502	0.32039	0.00760502	0.00760502	0.00760502	0.00760502	4.24441	0.321762	1.07579	0.323902	0.00760502	0.00760502	1.47076	0.00760502	0.124152	0.424706	0.00760502	0.645481	0.429891	5.15041	0.00760502	0.00760502	0.00760502	0.00760502	0.00760502	0.00760502	0.00760502	0.00760502	0.00760502	0.381526	0.234353	0.00760502	0.00760502	0.00760502	0.00760502	2.47509	0.670524
D4 1x1 R1	0.186575	4.19462	0.710099	0.299076	0.0760802	0.00760502	0.00760502	0.00760502	0.0836743	0.138194	1.80953	0.0667695	0.00760502	0.00760502	0.0794882	1.55926	0.381497	0.0262663	2.56527	0.371023	0.873238	0.233994	0.0178609	0.00760502	1.98385	0.106368	0.129449	0.250183	0.00760502	0.658357	0.151882	5.67392	0.0992808	4.49345	0.121057	0.0927957	0.506473	0.331316	0.0549694	0.00760502	0.230556	0.753771	0.00760502	0.00760502	0.115082	0.0780351	0.520275	0.00760502	0.154817
D4 1x1 R2	0.224148	3.70276	0.565053	0.426041	0.0657213	0.00760502	0.00760502	0.233028	0.0559576	0.107807	1.71106	0.00760502	0.00760502	0.00760502	0.0856078	1.34403	0.373125	0.0170054	2.86944	0.332124	0.744151	0.197007	0.038256	0.00760502	2.08485	0.0932792	0.107575	0.201983	0.00760502	0.655612	0.0703314	5.76711	0.0724347	4.25345	0.0745979	0.0714037	0.434641	0.341472	0.0471258	0.00760502	0.206855	0.815538	0.00760502	0.00760502	0.0627423	0.0714244	0.30066	0.00760502	0.131364
D4 1x1 R3	0.152155	3.71491	0.525534	0.278106	0.098243	0.00760502	0.00760502	0.193838	0.00760502	0.120381	1.71537	0.00760502	0.00760502	0.00760502	0.141084	1.10986	0.435771	0.0423622	2.14889	0.329205	0.785409	0.182695	0.00760502	0.00760502	2.02914	0.0887745	0.07455	0.206262	0.00760502	0.739864	0.0791593	6.11229	0.112638	4.09291	0.0988658	0.0712481	0.516543	0.364781	0.0382529	0.00760502	0.292693	0.744493	0.00760502	0.00760502	0.0913235	0.0661047	0.00760502	0.00760502	0.134111
D4 3x2 R1	0.294235	4.00653	0.815893	0.46376	0.189233	0.356398	2.2462	0.384579	0.0600225	0.101711	2.56018	0.100467	0.067678	0.298179	0.105296	1.22366	0.425572	0.105342	3.07937	0.421567	0.987716	0.419148	0.00760502	0.109485	1.78089	0.100133	0.131966	0.278189	0.0753795	0.708185	0.229658	4.86539	0.166227	3.2971	0.0880866	0.0742374	0.45438	0.384213	0.0457543	0.292763	0.00760502	0.530872	0.00760502	0.00760502	0.0703922	0.0948581	0.375992	0.00760502	0.208301
D4 3x2 R2	0.242754	4.06865	0.656783	0.00760502	0.110814	0.285867	2.26495	0.00760502	0.0699413	0.0673237	2.07141	0.00760502	0.0398443	0.21904	0.11386	1.36457	0.352959	0.0686092	2.77885	0.319264	0.914339	0.296392	0.00760502	0.154405	1.66716	0.075893	0.104603	0.213374	0.00760502	0.61115	0.164368	4.84162	0.115259	4.2336	0.0669278	0.0728048	0.376984	0.343086	0.0720951	0.249215	0.00760502	0.425414	0.00760502	0.00760502	0.0263153	0.076978	0.285425	0.00760502	0.159565
D4 3x2 R3	0.172043	4.40029	0.675694	0.365749	0.155749	0.322506	2.34085	0.250411	0.0760671	0.119046	1.90866	0.00760502	0.0856571	0.00760502	0.160566	1.12267	0.337301	0.0972276	2.65128	0.347103	1.03829	0.352036	0.00760502	0.00760502	1.7208	0.108404	0.138962	0.265176	0.00760502	0.656154	0.213977	4.94063	0.0977054	3.77387	0.0783645	0.0923672	0.489722	0.29425	0.0568713	0.248041	0.00760502	0.386848	0.00760502	0.00760502	0.0609466	0.0896173	0.390155	0.00760502	0.225091
D7 1x1 R1	0.147029	3.50814	0.522588	0.142452	0.0881537	0.180195	0.00760502	0.00760502	0.00760502	0.122265	1.99192	0.00760502	0.00760502	0.00760502	0.00760502	0.89536	0.375989	0.0454341	2.22146	0.293055	0.793789	0.186368	0.0371303	0.00760502	1.82005	0.101281	0.0649934	0.209454	0.00760502	0.550447	0.161771	6.09652	0.0845696	3.98913	0.0948182	0.0718083	0.380272	0.24996	0.00760502	0.00760502	0.00760502	0.431803	0.00760502	0.00760502	0.0779568	0.0747806	0.00760502	0.00760502	0.137485
D7 1x1 R2	0.210442	4.23566	0.556366	0.2065	0.18932	0.207262	0.00760502	0.209516	0.00760502	0.188274	2.40248	0.00760502	0.00760502	0.00760502	0.11853	2.14702	0.419234	0.0569978	2.62676	0.226414	0.836718	0.217842	0.0453174	0.00760502	2.53798	0.146471	0.129895	0.265116	0.071477	0.825807	0.197325	2.31892	0.109599	4.60067	0.00760502	0.0564126	0.264075	0.347989	0.00760502	0.00760502	0.205753	0.491214	0.0573837	0.0785537	0.0766013	0.0901272	0.00760502	0.00760502	0.167924
D7 1x1 R3	0.242556	3.85403	0.571276	0.439884	0.14411	0.249473	0.00760502	0.229345	0.00760502	0.193072	1.98537	0.00760502	0.0532503	0.00760502	0.143597	1.75442	0.406315	0.0298895	2.55215	0.228873	0.841757	0.209587	0.041859	0.00760502	1.98722	0.130046	0.107003	0.241571	0.00760502	0.589537	0.250027	6.42178	0.0785071	2.62944	0.115501	0.112457	0.422736	0.265132	0.0599933	0.00760502	0.177749	0.381459	0.00760502	0.00760502	0.0542606	0.0854586	0.00760502	0.00760502	0.176475
D7 3x2 R1	0.212809	4.12547	0.566481	0.00760502	0.11992	0.256171	0.00760502	0.00760502	0.0390136	0.145888	2.16814	0.00760502	0.0572713	0.00760502	0.100098	1.22556	0.333633	0.0270704	2.72923	0.251389	0.778329	0.226821	0.00760502	0.00760502	1.70495	0.0853205	0.100294	0.214056	0.0541174	0.523555	0.187226	5.26558	0.0665189	4.22599	0.00760502	0.0722422	0.349389	0.379258	0.0390161	0.19431	0.00760502	0.35909	0.00760502	0.00760502	0.00760502	0.0720228	0.00760502	0.00760502	0.195947
D7 3x2 R2	0.14199	4.23003	0.574927	0.299951	0.125418	0.309544	0.00760502	0.00760502	0.0542917	0.136555	1.99316	0.00760502	0.00760502	0.00760502	0.0974507	1.26949	0.318236	0.0805963	2.72386	0.2293	0.783088	0.231797	0.00760502	0.00760502	1.80684	0.0796951	0.0980424	0.200194	0.00760502	0.555482	0.124591	5.60563	0.0415915	4.20398	0.00760502	0.0458835	0.221559	0.327004	0.0251018	0.191675	0.00760502	0.33649	0.00760502	0.00760502	0.00760502	0.0687706	0.269257	0.00760502	0.164426
D7 3x2 R3	0.19011	4.28817	0.593106	0.290557	0.118661	0.242292	0.00760502	0.00760502	0.0396714	0.118698	1.96694	0.00760502	0.00760502	0.00760502	0.130937	1.44389	0.321893	0.0942566	2.75809	0.256492	0.824895	0.237145	0.00760502	0.0856363	1.96021	0.078291	0.113111	0.223794	0.0592318	0.681747	0.15696	5.37366	0.0453399	4.18287	0.00760502	0.0518048	0.345372	0.349031	0.0486467	0.372301	0.00760502	0.370267	0.00760502	0.00760502	0.00760502	0.0690227	0.533764	0.00760502	0.149412
D11 1x1 R1	0.050928	3.25786	0.558388	0.00760502	0.103208	0.00760502	0.00760502	0.00760502	0.00760502	0.197531	0.00760502	0.00760502	0.00760502	0.00760502	0.0743763	1.82013	0.35947	0.0364998	2.23663	0.203903	0.701643	0.164985	0.0485446	0.00760502	1.91752	0.078776	0.0774214	0.173862	0.00760502	0.499879	0.178089	6.5491	0.0718285	3.67373	0.00760502	0.0464965	0.336638	0.21389	0.00760502	0.00760502	0.00760502	0.365728	0.00760502	0.0400951	0.0847002	0.0805295	0.00760502	0.00760502	0.155505
D11 1x1 R2	0.124173	3.3306	0.55022	0.346618	0.124114	0.195765	0.00760502	0.00760502	0.00760502	0.200735	1.86265	0.00760502	0.0524957	0.00760502	0.0850882	0.978417	0.351538	0.0175236	2.51305	0.262654	0.831139	0.179545	0.0489101	0.00760502	1.83965	0.117042	0.0941941	0.218211	0.00760502	0.487226	0.166577	5.83136	0.0738628	3.95672	0.00760502	0.0737534	0.245794	0.210499	0.00760502	0.00760502	0.00760502	0.272047	0.00760502	0.00760502	0.0573423	0.076475	0.00760502	0.00760502	0.140121
D11 1x1 R3	0.138725	4.38689	0.601885	0.245876	0.104031	0.249203	0.00760502	0.00760502	0.00760502	0.190422	0.00760502	0.00760502	0.00760502	0.00760502	0.13657	2.18312	0.397073	0.0283365	2.87363	0.338201	1.08234	0.24663	0.0541919	0.00760502	2.60887	0.117089	0.0652223	0.211744	0.00760502	0.681141	0.199834	3.17113	0.0505446	4.23365	0.00760502	0.0500372	0.259312	0.282716	0.00760502	0.00760502	0.183145	0.44939	0.00760502	0.00760502	0.0889731	0.0858283	0.357928	0.00760502	0.167876
D11 3x2 R1	0.165582	3.32334	0.613199	0.308772	0.0878567	0.201009	0.00760502	0.00760502	0.00760502	0.154285	1.98828	0.00760502	0.00760502	0.320756	0.0903511	0.694763	0.301848	0.020728	2.56054	0.232764	0.757022	0.178592	0.00760502	0.00760502	1.82911	0.0953296	0.146232	0.240758	0.0884051	0.487112	0.183609	6.24724	0.100088	3.53018	0.00760502	0.0961395	0.267107	0.330077	0.0591185	0.157816	0.00760502	0.437608	0.00760502	0.00760502	0.0861435	0.0714586	0.00760502	0.00760502	0.135648
D11 3x2 R2	0.130914	4.102	0.589334	0.379691	0.0888392	0.280326	0.00760502	0.00760502	0.00760502	0.12414	2.01123	0.00760502	0.0624136	0.00760502	0.0710791	0.00760502	0.263364	0.0352126	2.58789	0.192859	0.764579	0.198807	0.00760502	0.00760502	2.16364	0.0745177	0.0990764	0.240787	0.0617955	0.729737	0.17615	5.4429	0.0529404	4.54138	0.00760502	0.0428178	0.212607	0.299178	0.00760502	0.18769	0.00760502	0.534066	0.00760502	0.069141	0.00760502	0.0685582	0.00760502	0.00760502	0.143332
D11 3x2 R3	0.117756	4.27558	0.776695	0.479466	0.106635	0.190236	0.00760502	0.00760502	0.00760502	0.0738351	2.09951	0.00760502	0.00760502	0.00760502	0.00760502	0.00760502	0.192922	0.0311515	2.67196	0.138984	0.709127	0.177127	0.00760502	0.00760502	2.33236	0.0488989	0.0670871	0.283611	0.0461622	1.03007	0.232673	5.07906	0.0202412	4.59039	0.00760502	0.062133	0.208864	0.330457	0.00760502	0.213683	0.00760502	0.678709	0.00760502	0.090107	0.00760502	0.0636866	0.00760502	0.00760502	0.190784
D14 1x1 R1	0.112462	3.16945	0.499897	0.0987326	0.0713285	0.187404	0.00760502	0.00760502	0.00760502	0.199542	0.00760502	0.00760502	0.00760502	0.00760502	0.0834502	1.77756	0.349853	0.050633	2.36882	0.197604	0.844293	0.190293	0.0431324	0.00760502	2.14558	0.100772	0.0616588	0.142952	0.00760502	0.478815	0.176011	6.70061	0.0338978	3.40004	0.00760502	0.0508065	0.272239	0.230212	0.00760502	0.00760502	0.00760502	0.333111	0.00760502	0.0621498	0.00760502	0.0683606	0.00760502	0.00760502	0.00760502
D14 1x1 R2	0.110692	3.23478	0.521456	0.00760502	0.0399104	0.00760502	0.00760502	0.00760502	0.037119	0.166531	1.71154	0.00760502	0.00760502	0.00760502	0.0647993	1.22845	0.332372	0.046157	2.54511	0.224219	0.801444	0.197614	0.00760502	0.00760502	1.95922	0.0935242	0.0646847	0.132705	0.00760502	0.432924	0.173815	6.823	0.0696345	3.62116	0.00760502	0.0361068	0.200742	0.230192	0.00760502	0.00760502	0.00760502	0.333988	0.00760502	0.0314445	0.00760502	0.0687314	0.00760502	0.00760502	0.131023
D14 1x1 R3	0.136845	2.79061	0.696897	0.309077	0.104436	0.290453	0.00760502	0.00760502	0.041588	0.294222	0.00760502	0.00760502	0.00760502	0.251459	0.00760502	1.91157	0.357512	0.0374022	2.92821	0.249107	0.757992	0.263528	0.00760502	0.096989	1.61512	0.0728027	0.105446	0.205675	0.0368764	0.399318	0.131599	7.08792	0.125897	3.29752	0.00760502	0.0697568	0.00760502	0.230725	0.0487494	0.00760502	0.00760502	0.232507	0.00760502	0.00760502	0.00760502	0.0808752	0.00760502	0.00760502	0.00760502
D14 3x2 R1	0.178408	4.13127	2.83867	0.440243	0.173104	0.00760502	0.00760502	0.00760502	0.00760502	0.0695254	1.95077	0.00760502	0.00760502	0.00760502	0.00760502	0.00760502	0.246854	0.0418821	2.44341	0.00760502	0.500153	0.0799844	0.00760502	0.00760502	2.19183	0.0850113	0.0989881	0.208805	0.00760502	0.763153	0.130146	5.17548	0.00760502	4.78151	0.00760502	0.00760502	0.00760502	0.281858	0.00760502	0.00760502	0.137287	0.616529	0.00760502	0.214403	0.00760502	0.0571466	0.00760502	0.00760502	0.254554
D14 3x2 R2	0.0755788	3.58529	0.929078	0.362094	0.100362	0.251565	0.00760502	0.00760502	0.00760502	0.14871	1.69221	0.00760502	0.00760502	0.00760502	0.0853679	0.840205	0.296928	0.0400726	2.49797	0.223514	0.751753	0.188615	0.00760502	0.00760502	1.713	0.00760502	0.0365785	0.12902	0.00760502	0.481253	0.1166	6.44979	0.0916692	4.01733	0.00760502	0.0520791	0.181104	0.285561	0.00760502	0.00760502	0.00760502	0.364347	0.00760502	0.00760502	0.00760502	0.0610993	0.00760502	0.00760502	0.115554
D14 3x2 R3	0.10286	3.66051	1.09018	0.00760502	0.133982	0.274364	0.00760502	0.00760502	0.00760502	0.114019	1.7038	0.00760502	0.00760502	0.00760502	0.0477749	1.47966	0.307233	0.025871	2.41449	0.21273	0.734649	0.191416	0.00760502	0.00760502	1.78497	0.0594928	0.0594418	0.137103	0.00760502	0.494207	0.127563	6.31808	0.0833481	3.9602	0.00760502	0.0286218	0.185159	0.29229	0.00760502	0.00760502	0.151083	0.367459	0.00760502	0.00760502	0.00760502	0.0677453	0.00760502	0.00760502	0.176187
[truncated: 13 more columns]

## Sheet: 2013-14-cut shared
	C1	C2	C3	C4	C5	C6	C7	C8	C9	C10	C11	C12	C13	C14	C15	C16	C17	C18	C19	C20	C21	C22	C23	C24	C25	C26	C27	C28	C29	C30	C31	C32	C33	C34	C35	C36	C37	C38	C39	C40	C41	C42	C43	C44
	1-Butanol, 2-methyl-	1-Butanol, 2-methyl-, acetate	1-Butanol, 3-methyl-, acetate	2-Buten-1-ol, 3-methyl-, acetate	2-Butene-1,4-diol, diacetate	2-Propen-1-ol, 2-methyl-, acetate	3-Methoxy-2,2-dimethyloxirane (NS?)	3-Methylheptyl acetate	3-Octen-1-ol, acetate, (Z)-	4-Hexen-1-ol, acetate, (Z)-	9-Decen-1-yl acetate	Acetic acid	Acetic acid, 2-phenylethyl ester	Acetic acid, butyl ester	Acetic acid, heptyl ester	Acetic acid, pentyl ester	Acetic acid, phenylmethyl ester	Benzoic acid, ethyl ester	Butanoic acid, 2-methyl-, methyl ester	Butanoic acid, 2-methyl-, propyl ester	Butanoic acid, 2-methylbutyl ester	Butanoic acid, 2-methylpropyl ester	Butanoic acid, butyl ester	Butanoic acid, methyl ester	Butanoic acid, propyl ester	Ethyl Acetate	Eucalyptol	Formic acid, butyl ester	Heptanoic acid, ethyl ester	Hexanoic acid, methyl ester	Methyl propionate	Methyl thiolacetate	Octanoic acid, ethyl ester	o-Isopropylanisole	Propanoic acid, 2-methyl-, 2-methylpropyl ester	Propanoic acid, 2-methyl-, anhydride	Propanoic acid, 2-methyl-, methyl ester	Propanoic acid, 2-methylpropyl ester	Propanoic acid, ethyl ester	Propanoic acid, propyl ester	Sulfide, allyl methyl	Unknown 4	Unknown 8 (heptyl acetate?)	3-Hexen-1-ol, acetate, (E/Z)-
D0 1x1 R1-13	0.323613	4.31377	0.532434	0.25744	2.91704	0.258766	0.00784813	0.00784813	0.00784813	0.299015	0.754189	0.512335	0.120538	3.42818	0.510146	1.25969	0.517468	0.00784813	2.34134	0.00784813	0.262876	0.70655	0.00784813	1.77089	0.463162	3.26279	0.159671	4.1026	0.18489	0.862251	1.09137	0.722304	0.115865	0.0748325	0.00784813	0.00784813	1.181	1.43359	1.84173	0.771801	0.216001	0.00784813	3.26514	0.00784813
D0 1x1 R2-13	0.461484	5.02163	0.634576	0.356138	2.51693	0.186471	1.94393	0.00784813	0.00784813	0.2336	0.340721	0.526589	0.00784813	2.95059	0.317276	0.902441	0.449651	0.00784813	2.23308	0.00784813	0.44861	1.25216	0.00784813	1.4558	0.828667	2.96634	0.0646178	3.74282	0.114806	0.652849	0.329642	0.302094	0.0734324	0.0527766	0.00784813	0.00784813	1.05594	2.09437	2.72213	1.06719	0.205618	0.176576	2.54478	0.00784813
D0 1x1 R3-13	0.339848	4.12632	0.698495	0.00784813	2.33398	0.258209	2.43701	0.165387	0.00784813	0.00784813	0.850823	1.17173	0.00784813	3.359	0.753251	1.50165	0.773456	0.0531561	2.75468	0.00784813	0.273541	0.57574	0.00784813	1.45981	0.440844	2.79627	0.158509	3.72592	0.301568	0.819984	0.0893915	0.169874	0.151638	0.0759905	0.00784813	0.00784813	1.17047	0.621318	2.905	0.368999	0.19474	0.154225	3.28905	0.00784813
D0 3x2 R1-13	0.23098	4.11909	0.492269	0.307693	2.46631	0.351629	1.80853	0.00784813	0.00784813	0.244621	0.604748	0.610749	0.00784813	2.80233	0.456815	1.10228	0.558484	0.00784813	3.32197	0.00784813	0.238516	0.605653	0.00784813	2.5578	0.320108	2.76833	0.22872	3.96514	0.236498	0.790762	1.42913	0.531153	0.170729	0.0859454	0.00784813	0.00784813	2.44524	1.36491	1.59373	0.655969	0.303994	0.00784813	2.6998	0.00784813
D0 3x2 R2-13	0.356984	5.17361	0.579334	0.408994	0.00784813	0.473532	2.07512	0.00784813	0.0579027	0.323746	0.805653	0.931383	0.00784813	3.07026	0.611075	1.40893	0.674542	0.00784813	1.89496	0.00784813	0.241669	0.692145	0.00784813	2.83853	0.40304	2.1846	0.296494	4.0584	0.320962	0.997427	1.24669	0.522137	0.238224	0.118647	0.00784813	0.00784813	1.77376	1.77806	1.7607	0.742454	0.428083	0.00784813	2.71872	0.00784813
D0 3x2 R3-13	0.00784813	0.00784813	0.00784813	0.00784813	0.00784813	0.00784813	0.00784813	0.00784813	0.00784813	0.00784813	0.00784813	0.00784813	0.00784813	0.00784813	0.00784813	0.00784813	0.00784813	0.00784813	0.00784813	0.00784813	0.00784813	0.00784813	0.00784813	0.00784813	0.00784813	0.00784813	0.00784813	0.00784813	0.00784813	0.00784813	0.00784813	0.00784813	0.00784813	0.00784813	0.00784813	0.00784813	0.00784813	0.00784813	0.00784813	0.00784813	0.00784813	0.00784813	0.00784813	0.00784813
D7 1x1 R1-13	0.161472	4.34513	0.56425	0.00784813	2.30362	0.242532	2.68624	0.00784813	0.00784813	0.00784813	0.670384	0.00784813	0.00784813	2.72865	0.444362	1.09801	0.458146	0.00784813	2.78825	0.162465	0.178515	0.360064	0.0770592	2.08893	0.334476	3.79171	0.149433	2.74638	0.21128	0.949249	0.247037	0.00784813	0.167077	0.0640875	0.00784813	2.43374	1.20345	0.147642	2.49346	0.250006	0.171446	0.00784813	3.0918	0.00784813
D7 1x1 R2-13	0.324202	4.64444	0.542675	0.00784813	2.52329	0.195619	2.38738	0.162309	0.00784813	0.0397081	0.385568	0.610121	0.00784813	2.57323	0.292962	0.825454	0.360951	0.00784813	3.53761	0.341267	0.336141	0.70729	0.09408	2.13949	0.521806	3.11215	0.0850944	2.75868	0.133604	0.714974	0.366023	0.00784813	0.111214	0.0602331	0.674277	2.17117	1.47563	0.526857	2.67359	0.552575	0.0744437	0.00784813	2.58417	0.106207
D7 1x1 R3-13	0.193818	4.36102	0.558655	0.497178	2.36536	0.212946	2.72858	0.187253	0.00784813	0.042517	0.871547	0.00784813	0.00784813	3.19877	0.655498	1.25812	0.697524	0.00784813	2.8181	0.181317	0.156586	0.314529	0.099242	1.8632	0.366852	3.53202	0.156232	2.64851	0.245198	0.72144	0.130995	0.00784813	0.0511189	0.0556249	0.00784813	2.35476	0.960433	0.147646	2.52237	0.223411	0.00784813	0.00784813	3.00642	0.00784813
D7 3x2 R1-13	0.198377	4.45237	0.58642	0.511696	2.40443	0.271367	2.87938	0.00784813	0.00784813	0.0365774	0.498371	0.00784813	0.00784813	2.57284	0.705451	1.3478	0.576324	0.00784813	2.70931	0.240812	0.177917	0.403195	0.103077	1.58576	0.463794	3.31541	0.158202	2.91475	0.218729	0.662375	0.00784813	0.00784813	0.120006	0.0799275	0.143476	2.71478	1.03545	0.175234	2.56494	0.228552	0.115669	0.00784813	3.21928	0.12302
D7 3x2 R2-13	0.169864	4.26786	0.6126	0.486063	2.32582	0.195739	2.67323	0.00784813	0.00784813	0.0342676	0.550728	0.00784813	0.00784813	3.3213	0.687426	1.29306	0.578433	0.00784813	2.70746	0.111201	0.0856405	0.366118	0.100353	1.54508	0.427176	3.18217	0.164867	3.30715	0.224243	0.656494	0.0890171	0.00784813	0.137327	0.0847408	0.00784813	2.46759	0.974421	0.161627	2.49824	0.229281	0.118007	0.00784813	3.11231	0.0887034
D7 3x2 R3-13	0.190715	4.12918	0.588798	0.510211	2.34048	0.204567	2.79526	0.0907161	0.00784813	0.0371142	0.588767	0.00784813	0.00784813	3.12753	0.677756	1.35627	0.566081	0.00784813	2.84212	0.117913	0.17703	0.381464	0.124645	1.67763	0.418123	3.21216	0.192309	3.33249	0.232815	0.575565	0.0898318	0.00784813	0.124754	0.0878607	0.121341	2.40014	0.966949	0.165665	2.55813	0.258458	0.120336	0.00784813	3.11313	0.10588
D11 1x1 R1-13	0.312805	4.11593	0.705429	0.00784813	2.20703	0.190531	3.14483	0.0944895	0.00784813	0.0507164	0.343656	0.00784813	0.00784813	2.91013	0.596918	1.35496	0.424712	0.00784813	2.96135	0.131025	0.199425	0.400933	0.0807238	1.73198	0.394999	3.18582	0.150666	3.23369	0.314136	0.724529	0.129283	0.00784813	0.161328	0.104019	0.114547	2.51816	1.1474	0.123938	2.21247	0.231501	0.111384	0.00784813	3.25333	0.0915382
D11 1x1 R2-13	0.343439	4.51959	0.609464	0.00784813	2.30216	0.2051	2.67576	0.100369	0.00784813	0.0471537	0.365771	0.711011	0.00784813	2.74045	0.282589	0.969857	0.361328	0.00784813	3.23255	0.352544	0.348449	0.741007	0.128073	2.14301	0.619384	2.74215	0.082528	3.00938	0.188179	0.693614	0.23956	0.0706101	0.117882	0.0706312	0.507385	2.31118	1.6243	0.456131	2.75145	0.468318	0.165461	0.00784813	2.75346	0.0911887
D11 1x1 R3-13	0.2712	4.253	0.710148	0.520675	2.18877	0.269751	2.98587	0.00784813	0.00784813	0.055467	0.761088	0.00784813	0.00784813	3.02531	0.723212	1.54544	0.582555	0.063663	3.07506	0.259941	0.2041	0.445471	0.117057	1.7749	0.451381	2.69362	0.16736	3.05873	0.229608	0.703261	0.0920572	0.00784813	0.128839	0.119792	0.163824	2.3816	1.25284	0.00784813	2.66621	0.264781	0.136912	0.00784813	3.04712	0.431153
D11 3x2 R1-13	0.240235	4.43904	0.796285	0.00784813	2.26754	0.184498	3.06865	0.00784813	0.00784813	0.00784813	0.30832	0.00784813	0.170788	3.41836	0.528656	1.33386	0.623979	0.0828598	3.2271	0.236788	0.200958	0.454254	0.00784813	1.40779	0.456467	3.03415	0.141205	3.28273	0.268795	0.536394	0.098346	0.00784813	0.105134	0.00784813	0.245696	0.00784813	1.00948	0.297764	2.76275	0.31819	0.143132	0.00784813	2.92126	0.00784813
D11 3x2 R2-13	0.243906	4.42241	0.604755	0.00784813	2.32724	0.263821	3.06082	0.00784813	0.00784813	0.00784813	0.581336	0.00784813	0.169728	2.89997	0.559685	1.37998	0.66305	0.113712	3.12161	0.171188	0.184249	0.389966	0.00784813	1.48189	0.343013	3.64765	0.152079	3.37622	0.280488	0.838935	0.164778	0.00784813	0.155824	0.00784813	0.00784813	0.00784813	1.16788	0.170825	2.24399	0.296624	0.264183	0.00784813	3.04879	0.00784813
D11 3x2 R3-13	0.291705	3.48665	0.716364	0.299377	2.27362	0.283135	3.32994	0.00784813	0.00784813	0.00784813	0.755464	0.00784813	0.167821	3.31912	0.635156	1.51921	0.679123	0.106491	3.46391	0.17321	0.225199	0.421166	0.00784813	1.76166	0.354145	3.2648	0.151329	3.32108	0.285065	0.902012	0.155046	0.00784813	0.158248	0.00784813	0.129466	0.00784813	1.15809	0.00784813	2.3705	0.262622	0.153337	0.00784813	3.28742	0.00784813
D14 1x1 R1-13	0.307445	3.69855	0.819843	0.251582	2.06203	0.125402	3.32578	0.104788	0.00784813	0.0853393	0.254777	0.00784813	0.00784813	2.99761	0.49813	1.37334	0.331232	0.00784813	3.15709	0.197497	0.16373	0.30282	0.0711558	1.24265	0.373625	3.55224	0.0802685	3.08656	0.23944	0.448553	0.0840811	0.00784813	0.105427	0.110056	0.0900645	2.47061	0.810506	0.0941196	2.32998	0.00784813	0.00784813	0.00784813	3.51833	0.100477
D14 1x1 R2-13	0.30586	4.23797	0.877084	0.317431	2.27953	0.105943	3.04117	0.00784813	0.00784813	0.0754922	0.232077	0.00784813	0.00784813	3.01436	0.259782	1.19574	0.329569	0.00784813	2.69127	0.417031	0.266594	0.467518	0.117959	1.6833	0.528748	3.52779	0.0745303	2.53841	0.166182	0.48494	0.186497	0.083064	0.0803694	0.108051	0.310017	2.34993	0.958492	0.388451	2.92584	0.398736	0.00784813	0.00784813	3.22469	0.10742
D14 1x1 R3-13	0.287543	3.8317	0.988404	0.475688	2.10778	0.131511	3.08745	0.126982	0.00784813	0.0641061	0.56558	0.00784813	0.00784813	3.26791	0.645821	1.52572	0.465408	0.00784813	3.68052	0.177132	0.1243	0.300072	0.13674	1.40709	0.306263	3.25898	0.142762	2.41781	0.285592	0.00784813	0.081841	0.00784813	0.117277	0.102234	0.00784813	2.35979	0.961196	0.170032	2.3837	0.174577	0.155727	0.00784813	3.37842	0.108888
D14 3x2 R1-13	0.304888	4.47989	0.847841	0.00784813	2.21682	0.227515	3.31771	0.00784813	0.00784813	0.265641	0.192336	0.00784813	0.138068	3.25701	0.555057	1.59007	0.650243	0.0813564	3.41998	0.252112	0.177683	0.404905	0.00784813	1.19033	0.391231	2.90253	0.121246	2.80153	0.00784813	0.345662	0.00784813	0.00784813	0.0815579	0.00784813	0.00784813	0.00784813	1.16174	0.217038	2.85675	0.26427	0.172316	0.00784813	3.06575	0.386583
D14 3x2 R2-13	0.230153	4.21728	0.769109	0.351517	2.22916	0.275058	3.36719	0.00784813	0.0756827	0.00784813	0.434513	0.00784813	0.158794	3.00986	0.594679	1.53254	0.624561	0.127234	3.38374	0.207121	0.159366	0.364503	0.00784813	1.32298	0.335622	3.43951	0.0923325	2.87018	0.301657	0.719289	0.00784813	0.00784813	0.161804	0.00784813	0.00784813	0.00784813	1.26011	0.00784813	2.55152	0.216245	0.238446	0.00784813	3.1838	0.335911
D14 3x2 R3-13	0.338458	4.13883	0.792981	0.348341	2.15488	0.262767	3.38975	0.00784813	0.0867047	0.267872	0.420721	0.00784813	0.00784813	3.33023	0.56422	1.66624	0.609543	0.104312	3.47978	0.175466	0.137995	0.325372	0.00784813	1.27817	0.29314	3.43775	0.12209	2.64414	0.244629	0.662479	0.00784813	0.00784813	0.119435	0.00784813	0.00784813	0.00784813	0.959494	0.00784813	2.31666	0.12557	0.140812	0.00784813	3.34523	0.378418
D0 1x1 R1-14	0.00784813	5.9149	0.650933	0.00784813	0.00784813	0.00784813	0.00784813	0.43936	0.00784813	0.241122	0.0635695	0.417094	0.00784813	5.26283	0.406585	1.06771	0.313197	0.00784813	1.43841	0.00784813	0.114566	0.326168	0.00784813	0.568463	0.34419	5.41888	0.00784813	0.00784813	0.00784813	0.00784813	0.310335	0.144932	0.00784813	0.00784813	0.47263	0.00784813	0.495579	0.00784813	1.53589	0.330686	0.00784813	0.00784813	0.00784813	0.105694
D0 1x1 R2-14	0.00784813	5.9451	0.599708	0.00784813	0.00784813	0.00784813	0.00784813	0.495861	0.00784813	0.222303	0.00784813	0.575955	0.00784813	5.03601	0.44959	1.06115	0.274549	0.00784813	1.75545	0.00784813	0.120952	0.304377	0.00784813	0.750658	0.285501	5.42905	0.00784813	0.00784813	0.00784813	0.274668	0.50554	0.14845	0.00784813	0.00784813	0.415978	0.00784813	0.653364	0.00784813	1.59431	0.309012	0.00784813	0.00784813	0.00784813	0.0737052
D0 1x1 R3-14	0.00784813	8.31834	0.598414	0.00784813	0.00784813	0.00784813	0.00784813	0.250005	0.00784813	0.00784813	0.00784813	0.00784813	0.00784813	4.39791	0.354196	0.890465	0.00784813	0.00784813	2.10169	0.00784813	0.120711	0.34875	0.00784813	0.928229	0.363517	0.494497	0.00784813	0.00784813	0.00784813	0.00784813	1.03871	0.363142	0.00784813	0.00784813	0.619146	0.00784813	0.923283	0.00784813	1.24092	0.551551	0.00784813	0.00784813	0.00784813	0.205901
D0 3x2 R1-14	0.00784813	6.1406	0.729295	0.00784813	0.00784813	0.00784813	0.00784813	0.272202	0.00784813	0.00784813	0.00784813	0.00784813	0.00784813	6.00579	0.256075	0.878677	0.242739	0.00784813	1.29584	0.0768585	0.0977335	0.366657	0.00784813	0.581644	0.376765	4.32927	0.00784813	0.00784813	0.00784813	0.00784813	0.351246	0.184923	0.00784813	0.00784813	0.62096	0.00784813	0.464332	0.00784813	1.66554	0.369093	0.00784813	0.00784813	0.00784813	0.00784813
D0 3x2 R2-14	0.00784813	5.72945	0.67697	0.00784813	0.00784813	0.00784813	0.00784813	0.281077	0.00784813	0.207584	0.00784813	0.00784813	0.00784813	5.63753	0.234813	0.838972	0.239479	0.00784813	1.29011	0.113651	0.101553	0.350758	0.00784813	0.544981	0.340221	5.31973	0.00784813	0.00784813	0.00784813	0.00784813	0.330971	0.207888	0.00784813	0.00784813	0.611201	0.00784813	0.456946	0.00784813	1.61434	0.361676	0.00784813	0.00784813	0.00784813	0.00784813
D0 3x2 R3-14	0.00784813	6.51819	0.747431	0.00784813	0.00784813	0.00784813	0.00784813	0.395892	0.00784813	0.331628	0.00784813	0.00784813	0.00784813	4.39329	0.333049	1.11353	0.335263	0.00784813	1.52235	0.00784813	0.128507	0.439604	0.00784813	0.668123	0.44497	5.33108	0.00784813	0.00784813	0.00784813	0.00784813	0.394909	0.242573	0.00784813	0.00784813	0.694044	0.00784813	0.54236	0.00784813	1.69139	0.482288	0.00784813	0.493702	0.00784813	0.0605546
D7 1x1 R1-14	0.192694	4.33219	0.733387	0.00784813	0.00784813	0.00784813	1.86888	0.0689592	0.00784813	0.00784813	0.082095	1.61039	0.0271277	2.6494	0.383191	0.901876	0.241668	0.0184466	2.04891	0.109856	0.133694	0.258388	0.00784813	0.679948	0.156863	5.86	0.102537	4.64081	0.125027	0.523084	0.778492	0.00784813	0.118856	0.0805943	0.159895	0.00784813	0.791868	0.0832789	2.00125	0.217756	0.116473	0.43573	0.00784813	0.142726
D7 1x1 R2-14	0.231313	3.82113	0.583116	0.00784813	0.00784813	0.240477	1.76576	0.00784813	0.00784813	0.00784813	0.0883444	1.387	0.017549	2.96117	0.342741	0.767939	0.203305	0.0394789	2.15149	0.0962611	0.111014	0.20844	0.00784813	0.67657	0.0725797	5.95146	0.0747502	4.38941	0.0769825	0.448535	0.841608	0.00784813	0.064748	0.0737076	0.135564	0.00784813	0.85564	0.0444691	1.88538	0.117703	0.0893091	0.00784813	2.29423	0.111253
D7 1x1 R3-14	0.157737	3.85118	0.544812	0.00784813	0.00784813	0.200948	1.77829	0.00784813	0.00784813	0.00784813	0.146259	1.15057	0.0439161	2.22771	0.341281	0.81422	0.189397	0.00784813	2.10357	0.092031	0.0772847	0.213828	0.00784813	0.767004	0.082063	6.33651	0.11677	4.24305	0.102492	0.535491	0.771803	0.00784813	0.0946735	0.0685296	0.13903	0.00784813	0.804862	0.0432265	2.0082	0.156418	0.155071	0.23862	2.35389	0.124797
D7 3x2 R1-14	0.302674	4.12145	0.839296	0.366621	2.31063	0.39561	2.63362	0.103349	0.0696192	0.306731	0.108316	1.25876	0.108363	3.1677	0.433659	1.01605	0.43117	0.00784813	1.83197	0.103005	0.135751	0.286169	0.0775416	0.728498	0.236245	5.00495	0.170994	3.39167	0.0906132	0.467413	0.546099	0.00784813	0.0724113	0.0975789	0.214275	1.73076	0.633613	0.159326	1.671	0.248156	0.262584	0.450317	2.95082	0.104629
D7 3x2 R2-14	0.248049	4.15741	0.671111	0.292103	2.31436	0.00784813	2.1166	0.00784813	0.0407136	0.223818	0.116344	1.39434	0.0701059	2.83947	0.326229	0.934286	0.302858	0.00784813	1.70353	0.0775487	0.106885	0.218029	0.00784813	0.624482	0.167953	4.94724	0.117774	4.32596	0.0683879	0.385208	0.434694	0.00784813	0.0268894	0.0786573	0.163046	2.18392	0.553798	0.0792631	1.49244	0.211009	0.180718	0.43955	2.56628	0.0687925
D7 3x2 R3-14	0.176103	4.50413	0.69164	0.330117	2.39609	0.25632	1.95371	0.00784813	0.0876785	0.00784813	0.164355	1.14916	0.0995221	2.71385	0.355294	1.06279	0.360343	0.00784813	1.76141	0.110962	0.142242	0.271434	0.00784813	0.671638	0.219026	5.05723	0.100011	3.86293	0.0802138	0.501279	0.395978	0.00784813	0.0623849	0.0917322	0.230403	1.83921	0.530461	0.177649	1.61405	0.164231	0.216026	0.320766	2.85781	0.121856
D11 1x1 R1-14	0.151057	3.60426	0.536906	0.185132	0.00784813	0.00784813	2.0465	0.00784813	0.00784813	0.00784813	0.00784813	0.919891	0.0466789	2.28232	0.301084	0.815537	0.191474	0.0381476	1.86992	0.104056	0.0667741	0.215193	0.00784813	0.565528	0.166203	6.26355	0.0868867	4.09842	0.097416	0.390691	0.443634	0.00784813	0.0800927	0.0768294	0.141251	2.37668	0.648171	0.0458079	1.89086	0.112613	0.138762	0.265069	2.35093	0.125614
D11 1x1 R2-14	0.219514	4.41824	0.580348	0.216196	0.00784813	0.218547	2.50604	0.00784813	0.00784813	0.00784813	0.123639	2.23957	0.0594548	2.73999	0.236174	0.872786	0.227232	0.0472709	2.64738	0.152785	0.135494	0.276544	0.0745581	0.861404	0.205831	2.41888	0.114324	4.79899	0.00784813	0.275458	0.512388	0.0598573	0.0799033	0.0940123	0.175163	2.99987	0.853095	0.156783	2.53713	0.162945	0.191443	0.229218	2.60079	0.19639
D11 1x1 R3-14	0.249979	3.97198	0.588761	0.257108	0.00784813	0.236364	2.04613	0.00784813	0.0548801	0.00784813	0.147992	1.80811	0.0308042	2.63026	0.235878	0.867519	0.216001	0.0431401	2.04804	0.134026	0.110278	0.248965	0.00784813	0.60758	0.257679	6.61832	0.0809098	2.70991	0.119036	0.435674	0.393134	0.00784813	0.0559212	0.088074	0.181876	2.69149	0.721556	0.067624	2.059	0.154132	0.165203	0.243011	0.00784813	0.198981
D11 3x2 R1-14	0.217929	4.22472	0.580108	0.262333	0.00784813	0.00784813	2.2203	0.00784813	0.058649	0.00784813	0.102506	1.25505	0.0277216	2.79488	0.257437	0.797053	0.232277	0.00784813	1.74596	0.087373	0.102707	0.219206	0.0554193	0.53615	0.19173	5.39225	0.0681191	4.32765	0.00784813	0.357794	0.367728	0.00784813	0.00784813	0.0737555	0.200661	2.2439	0.557564	0.14772	1.84945	0.183403	0.157062	0.288035	2.46985	0.149397
D11 3x2 R2-14	0.145769	4.3426	0.590228	0.317782	0.00784813	0.00784813	2.0462	0.00784813	0.00784813	0.00784813	0.100044	1.30328	0.0827412	2.79635	0.235403	0.803928	0.237966	0.00784813	1.85492	0.081816	0.100652	0.205521	0.00784813	0.570265	0.127907	5.75481	0.0426984	4.31586	0.00784813	0.227455	0.345445	0.00784813	0.00784813	0.0706008	0.168802	0.00784813	0.502839	0.111575	1.79522	0.127868	0.162103	0.409527	2.58469	0.140189
D11 3x2 R3-14	0.196157	4.42456	0.611971	0.249998	0.00784813	0.00784813	2.02951	0.00784813	0.00784813	0.00784813	0.135102	1.48981	0.0972547	2.84581	0.26465	0.851133	0.244688	0.00784813	2.02256	0.0807812	0.116709	0.230912	0.0611158	0.703431	0.161953	5.54458	0.046782	4.31591	0.00784813	0.356357	0.382045	0.00784813	0.00784813	0.0712181	0.154164	0.00784813	0.563407	0.13732	1.73282	0.126114	0.179119	0.553691	2.56079	0.122473
D14 1x1 R1-14	0.115545	3.25633	0.513601	0.192541	0.00784813	0.00784813	0.00784813	0.00784813	0.00784813	0.00784813	0.0857378	1.82629	0.052021	2.43376	0.20302	0.867437	0.195509	0.0443148	2.2044	0.103535	0.063349	0.14687	0.00784813	0.49194	0.180836	6.8843	0.034827	3.49324	0.00784813	0.279702	0.342242	0.00784813	0.00784813	0.0702346	0.00784813	2.44113	0.563667	0.0622708	1.77651	0.0822046	0.0879348	0.249261	2.11097	0.205012
D14 1x1 R2-14	0.113494	3.31666	0.534655	0.00784813	0.00784813	0.00784813	1.75486	0.00784813	0.00784813	0.00784813	0.0664395	1.25955	0.0473254	2.60953	0.229895	0.821731	0.202616	0.00784813	2.00881	0.0958915	0.066322	0.136064	0.00784813	0.443882	0.178214	6.99571	0.0713971	3.71282	0.00784813	0.205824	0.342443	0.00784813	0.00784813	0.0704711	0.134339	0.00784813	0.520985	0.0318862	1.8492	0.0842358	0.0981497	0.00784813	2.3458	0.170747
D14 1x1 R3-14	0.139935	2.85363	0.712635	0.297012	0.00784813	0.00784813	0.00784813	0.00784813	0.00784813	0.257138	0.00784813	1.95474	0.0382468	2.99434	0.254733	0.775109	0.269479	0.00784813	1.65159	0.0744468	0.107828	0.21032	0.0377092	0.408336	0.134571	7.24799	0.128741	3.37199	0.00784813	0.00784813	0.237758	0.00784813	0.00784813	0.0827016	0.00784813	0.00784813	0.374296	0.0441853	1.71146	0.00784813	0.158809	0.35757	2.71558	0.300867
D14 3x2 R1-14	0.182989	4.23734	2.91156	0.00784813	0.00784813	0.00784813	2.00085	0.00784813	0.00784813	0.00784813	0.00784813	0.00784813	0.0429574	2.50615	0.00784813	0.512994	0.082038	0.00784813	2.2481	0.0871939	0.10153	0.214166	0.00784813	0.782747	0.133487	5.30836	0.00784813	4.90427	0.00784813	0.00784813	0.632358	0.00784813	0.00784813	0.0586138	0.26109	0.00784813	0.64672	0.481654	1.947	0.274375	0.0817811	0.00784813	0.00784813	0.0713105
D14 3x2 R2-14	0.0774243	3.67284	0.951765	0.257708	0.00784813	0.00784813	1.73354	0.00784813	0.00784813	0.00784813	0.0874525	0.860722	0.0410512	2.55897	0.228972	0.77011	0.193221	0.00784813	1.75483	0.00784813	0.0374717	0.13217	0.00784813	0.493005	0.119447	6.60729	0.0939077	4.11543	0.00784813	0.185526	0.373244	0.00784813	0.00784813	0.0625913	0.118376	0.00784813	0.466919	0.0798157	2.03324	0.10279	0.144954	0.258179	2.43239	0.152341
D14 3x2 R3-14	0.10573	3.76266	1.1206	0.28202	0.00784813	0.00784813	1.75135	0.00784813	0.00784813	0.00784813	0.0491081	1.52095	0.0265929	2.48187	0.218667	0.75515	0.196758	0.00784813	1.83478	0.061153	0.0611006	0.140929	0.00784813	0.507998	0.131123	6.49439	0.085674	4.07071	0.00784813	0.190326	0.377713	0.00784813	0.00784813	0.0696357	0.181104	0.00784813	0.533307	0.132545	1.97236	0.0850826	0.135924	0.256286	2.31472	0.117201
